# Supplementary material for: Transcriptome and metabolome profiling unveil the accumulation of chlorogenic acid in autooctoploid Gongju
Source: Front Plant Sci. 2024 Nov 1;15:1461357. doi: 10.3389/fpls.2024.1461357 (PMC11563975; doi:10.3389/fpls.2024.1461357)
Supplement: Supplementary file 11 [file Table3.xlsx]

## Sheet: Sheet1
Table S4 Gene Ontology (GO) term enrichment analysis of DEGs in maize roots under different straw and fertilizer conditions
	Category	GOID	Description	GeneRatio	BgRatio	padj	geneID	Count	Up	Down
S/CK	MF	GO:0020037	heme binding	71/787	447/14155	5.85785e-14	103640758/542571/103625850/100273181/103640866/103640750/103643029/100382386/100501848/103643229/103636714/100501815/103644033/100217011/100193733/103647886/100273457/103635633/103628960/103636404/103644032/100279819/100383323/103638615/100286851/100382160/100273383/103652574/100273597/103635008/103650157/103626993/103634680/103635381/100382969/103652724/103626273/100382246/103647920/103638801/no…	71	24	47
	MF	GO:0046906	tetrapyrrole binding	71/787	447/14155	5.85785e-14	103640758/542571/103625850/100273181/103640866/103640750/103643029/100382386/100501848/103643229/103636714/100501815/103644033/100217011/100193733/103647886/100273457/103635633/103628960/103636404/103644032/100279819/100383323/103638615/100286851/100382160/100273383/103652574/100273597/103635008/103650157/103626993/103634680/103635381/100382969/103652724/103626273/100382246/103647920/103638801/no…	71	24	47
	MF	GO:0005506	iron ion binding	52/787	310/14155	4.22119e-11	103640758/103625850/100273181/103640866/103640750/103643029/100382386/100501848/103643229/103636714/100501815/103644033/100278150/103647886/100273457/103636404/103644032/100279819/103638615/103651403/100286851/100382160/100273383/103652574/100273597/103635008/103650157/103626993/103634680/100382969/103652724/103626273/100382246/103647920/103638801/103635001/100272288/100279836/103627541/103638736…	52	9	43
	MF	GO:0016705	oxidoreductase activity, acting on paired donors, with incorporation or reduction of molecular oxygen	52/787	323/14155	1.63081e-10	103640758/103625850/100273181/103640866/103640750/103643029/100382386/103644592/100501848/103643229/103636714/100501815/103644033/103647886/100273457/103636404/103644032/100279819/103638615/100286851/100382160/100273383/103652574/100273597/103635008/103650157/103626993/103634680/100382969/103652724/103626273/100192827/100382246/103647920/103638801/103635001/100272288/100279836/103627541/103638736…	52	8	44
	MF	GO:0010333	terpene synthase activity	12/787	33/14155	3.93338e-06	109943125/103641099/100383607/103629258/103641097/103641187/732758/103641171/103655286/542688/542689/542165	12	4	8
	MF	GO:0016838	carbon-oxygen lyase activity, acting on phosphates	12/787	36/14155	9.90525e-06	109943125/103641099/100383607/103629258/103641097/103641187/732758/103641171/103655286/542688/542689/542165	12	4	8
	MF	GO:0000287	magnesium ion binding	15/787	75/14155	0.000381426	100282992/109943125/103641099/100383607/103629258/103641097/100191614/542376/103641187/732758/103641171/103655286/542688/542689/542165	15	6	9
	MF	GO:0043565	sequence-specific DNA binding	31/787	247/14155	0.000466824	103629700/103638821/100281342/103647153/100284462/109621226/100281370/100280765/100284557/103651266/100281430/103636541/100280987/100279301/541670/novel.1395/100384387/103627147/103647154/103635873/100285361/100286298/103635353/103645995/103632191/100286024/103639392/103642019/100284716/101202695/103635341	31	4	27
	MF	GO:0016835	carbon-oxygen lyase activity	14/787	70/14155	0.000573381	100273163/103644182/109943125/103641099/100383607/103629258/103641097/103641187/732758/103641171/103655286/542688/542689/542165	14	4	10
	MF	GO:0004601	peroxidase activity	24/787	176/14155	0.000850882	542571/100217011/100193733/103635633/103628960/100383323/103635381/novel.2117/novel.1309/100273989/103635393/100216644/109940806/107546759/100273061/100281286/100282342/100284334/103626198/100282124/100281052/100216995/100283865/100384248	24	17	7
	MF	GO:0016684	oxidoreductase activity, acting on peroxide as acceptor	24/787	179/14155	0.00101968	542571/100217011/100193733/103635633/103628960/100383323/103635381/novel.2117/novel.1309/100273989/103635393/100216644/109940806/107546759/100273061/100281286/100282342/100284334/103626198/100282124/100281052/100216995/100283865/100384248	24	17	7
	MF	GO:0016829	lyase activity	23/787	171/14155	0.00126337	100279950/100383025/100286258/103655219/100273163/100284320/100276918/541622/103644182/109943125/103641099/103649700/100383607/100282888/103629258/103641097/103641187/732758/103641171/103655286/542688/542689/542165	23	4	19
	MF	GO:0016209	antioxidant activity	24/787	190/14155	0.00222942	542571/100217011/100193733/103635633/103628960/100383323/103635381/novel.2117/novel.1309/100273989/103635393/100216644/109940806/107546759/100273061/100281286/100282342/100284334/103626198/100282124/100281052/100216995/100283865/100384248	24	17	7
	MF	GO:0046982	protein heterodimerization activity	17/787	113/14155	0.00235578	100192792/100192589/100501512/100193014/100273491/100501614/103635780/542301/103641644/103646477/103653048/103633162/103631010/103646024/100278340/109941577/103646471	17	16	1
	MF	GO:0008171	O-methyltransferase activity	8/787	33/14155	0.00480003	103640406/100193561/542706/103638999/103646955/103630607/100279833/103635831	8	6	2
F/CK	BP	GO:0005976	polysaccharide metabolic process	31/1569	102/9394	0.0176661	100282604/542472/100381808/103647435/541807/542139/103646451/100191584/103631292/103645977/542624/103633281/541805/542685/100281536/103653389/542514/542059/100282614/100281141/100284708/103654954/103654693/100283318/103638772/100283129/100216739/100283533/100382994/103637736/103632715	31	26	5
	BP	GO:0006073	cellular glucan metabolic process	28/1569	85/9394	0.00833477	100282604/100381808/103647435/541807/542139/103646451/100191584/103631292/103645977/542624/103633281/541805/542685/100281536/103653389/542514/542059/100282614/100284708/103654693/100283318/103638772/100283129/100216739/100283533/100382994/103637736/103632715	28	24	4
	BP	GO:0006928	movement of cell or subcellular component	33/1569	63/9394	1.13379e-08	103637908/103626104/103643373/100383902/100272304/542638/100126902/100502013/541865/541863/103651216/541860/103652124/541858/100381956/100273492/103654360/541861/100285143/100381510/103649672/100193929/100194298/100278551/100280257/103635760/103644012/103634473/103627710/103633476/103627713/103650262/103630746	33	33	0
	BP	GO:0006950	response to stress	108/1569	426/9394	0.0001877	103635651/100280824/100193733/novel.599/novel.1820/107548102/novel.2191/100282124/100382552/103627266/novel.289/100191217/103633557/542373/100383323/103635393/103633485/100382459/103635381/100273061/109940806/107457598/100381507/107546759/100285704/109945686/103655482/novel.2061/103650163/100277324/103653644/100280551/103635254/542571/100280979/novel.1133/100283382/100283865/542672/100194008/1002…	108	68	40
	BP	GO:0006979	response to oxidative stress	64/1569	169/9394	9.8718e-09	100280824/100193733/107548102/100282124/100191217/103633557/100383323/103635393/103633485/100382459/103635381/100273061/109940806/107457598/100381507/107546759/100280551/103635254/542571/100283382/100283865/100194008/100216995/103635633/100281280/103650629/103633483/100216632/103633480/103631868/103640022/100274427/103638909/103626198/100282342/100279351/103641351/103635369/100101533/100273989/10…	64	53	11
	BP	GO:0007017	microtubule-based process	35/1569	83/9394	3.61266e-06	103637908/103626104/103643373/100383902/100272304/542638/100126902/100502013/541865/541863/103651216/541860/103652124/541858/100285857/100381956/100273492/103654360/541861/100285143/100381510/103649672/100193929/100194298/100278551/100280257/100216769/103635760/103644012/103634473/103627710/103633476/103627713/103650262/103630746	35	35	0
	BP	GO:0007018	microtubule-based movement	33/1569	63/9394	1.13379e-08	103637908/103626104/103643373/100383902/100272304/542638/100126902/100502013/541865/541863/103651216/541860/103652124/541858/100381956/100273492/103654360/541861/100285143/100381510/103649672/100193929/100194298/100278551/100280257/103635760/103644012/103634473/103627710/103633476/103627713/103650262/103630746	33	33	0
	BP	GO:0009611	response to wounding	12/1569	24/9394	0.00833477	novel.599/novel.1820/novel.2191/novel.289/novel.2061/novel.1133/109945653/novel.941/103650630/novel.1058/novel.258/novel.1134	12	0	12
	BP	GO:0044042	glucan metabolic process	28/1569	85/9394	0.00833477	100282604/100381808/103647435/541807/542139/103646451/100191584/103631292/103645977/542624/103633281/541805/542685/100281536/103653389/542514/542059/100282614/100284708/103654693/100283318/103638772/100283129/100216739/100283533/100382994/103637736/103632715	28	24	4
	BP	GO:0044264	cellular polysaccharide metabolic process	28/1569	85/9394	0.00833477	100282604/100381808/103647435/541807/542139/103646451/100191584/103631292/103645977/542624/103633281/541805/542685/100281536/103653389/542514/542059/100282614/100284708/103654693/100283318/103638772/100283129/100216739/100283533/100382994/103637736/103632715	28	24	4
	CC	GO:0005576	extracellular region	16/435	51/3257	0.0105546	100282604/100381808/100191584/103645977/542729/103653389/542059/100284708/103654693/100283318/100283129/103637649/100283533/100284348/100382994/103632715	16	15	1
	CC	GO:0005618	cell wall	21/435	66/3257	0.00162431	100282604/100381808/100191584/103645977/103653389/100280285/542059/103633554/103630641/100284708/100216962/103654693/100283318/100272930/100283129/103633411/100283533/100382994/103639034/103632715/103636111	21	19	2
	CC	GO:0030312	external encapsulating structure	21/435	66/3257	0.00162431	100282604/100381808/100191584/103645977/103653389/100280285/542059/103633554/103630641/100284708/100216962/103654693/100283318/100272930/100283129/103633411/100283533/100382994/103639034/103632715/103636111	21	19	2
	CC	GO:0044815	DNA packaging complex	8/435	20/3257	0.0368689	100382582/103625810/541973/542385/541964/541871/100277576/100278159	8	8	0
	CC	GO:0048046	apoplast	13/435	30/3257	0.00162431	100282604/100381808/100191584/103645977/103653389/542059/100284708/103654693/100283318/100283129/100283533/100382994/103632715	13	12	1
	MF	GO:0003774	motor activity	33/2120	85/14323	1.21424e-06	103637908/103626104/103643373/100383902/100272304/542638/100126902/100502013/541865/541863/103651216/541860/103652124/541858/100381956/100273492/103654360/541861/100285143/100381510/103649672/100193929/100194298/100278551/100280257/103635760/103644012/103634473/103627710/103633476/103627713/103650262/103630746	33	33	0
	MF	GO:0003777	microtubule motor activity	33/2120	63/14323	9.84696e-11	103637908/103626104/103643373/100383902/100272304/542638/100126902/100502013/541865/541863/103651216/541860/103652124/541858/100381956/100273492/103654360/541861/100285143/100381510/103649672/100193929/100194298/100278551/100280257/103635760/103644012/103634473/103627710/103633476/103627713/103650262/103630746	33	33	0
	MF	GO:0004180	carboxypeptidase activity	18/2120	57/14323	0.0103194	103647494/103626303/103632867/100285510/103632915/100281757/100280301/103639013/103634165/103632868/100193473/100285107/100279929/103630156/103647521/100384792/100383183/100281613	18	4	14
	MF	GO:0004185	serine-type carboxypeptidase activity	18/2120	53/14323	0.00579729	103647494/103626303/103632867/100285510/103632915/100281757/100280301/103639013/103634165/103632868/100193473/100285107/100279929/103630156/103647521/100384792/100383183/100281613	18	4	14
	MF	GO:0004553	hydrolase activity, hydrolyzing O-glycosyl compounds	79/2120	333/14323	0.000179778	103633263/100282604/100281825/100284066/542472/100381808/100274288/109943123/100272792/100279348/103654079/103632254/103654957/100285031/100273173/100381862/103650330/100501905/100191584/103645977/103638195/103648573/103635126/100216714/103653389/100216867/100279256/103635911/100282438/103654454/100280070/100191416/542059/100281517/541703/100282076/103629642/100283098/103639465/100280071/10027815…	79	59	20
	MF	GO:0004601	peroxidase activity	67/2120	183/14323	8.28534e-12	100280824/100193733/103648040/107548102/100282124/100191217/103633557/100383323/103635393/103633485/100384248/100382459/103635381/100273061/109940806/107457598/100381507/107546759/103635158/100280551/103635254/542571/100283382/100283865/100194008/100216995/103635633/100281280/103650629/103633483/100216632/103633480/103631868/103640022/100274427/103638909/103626198/100282342/100279351/103641351/10…	67	55	12
	MF	GO:0004866	endopeptidase inhibitor activity	17/2120	51/14323	0.00761273	novel.599/novel.1820/novel.2191/novel.289/novel.2061/novel.1133/542729/109945653/103646190/novel.941/100037767/103650630/novel.1058/novel.258/novel.1134/100284348/100280555	17	5	12
	MF	GO:0004867	serine-type endopeptidase inhibitor activity	14/2120	37/14323	0.0063624	novel.599/novel.1820/novel.2191/novel.289/novel.2061/novel.1133/542729/109945653/novel.941/103650630/novel.1058/novel.258/novel.1134/100284348	14	2	12
	MF	GO:0005506	iron ion binding	100/2120	315/14323	8.25305e-13	103626993/103625850/103643229/100382386/103631958/100281181/100281654/103652928/103638801/100279840/103640758/103643029/103640750/100273181/103636463/103643840/100191539/100381980/103626061/103636714/100501815/100382160/103635008/100279433/100501753/542163/100501672/100279427/542580/103629711/103647920/103644296/103642652/100285879/103649704/103633567/103641445/100501739/103641956/100272916/10994…	100	25	75
	MF	GO:0005507	copper ion binding	20/2120	48/14323	0.000126545	100279491/100282094/103640860/100502492/732847/103652871/100281206/100383470/103643803/103641531/100279407/103631856/100501262/606456/732786/100280258/732839/103648173/103636838/100193025	20	14	6
	MF	GO:0008017	microtubule binding	36/2120	76/14323	4.29022e-10	103637908/103626104/103643373/100383902/100272304/542638/100126902/100502013/541865/541863/103651216/541860/103652124/100304320/541858/100381956/100273492/103654360/100276200/541861/100285143/100381510/103649672/100193929/100194298/100278551/100282235/100280257/103635760/103644012/103634473/103627710/103633476/103627713/103650262/103630746	36	36	0
	MF	GO:0008092	cytoskeletal protein binding	41/2120	131/14323	2.84875e-05	103637908/103626104/103643373/100383902/100272304/542638/100126902/100502013/103635297/541865/541863/100192897/100381350/103651216/541860/103652124/100304320/541858/100381956/100273492/103654360/100276200/541861/100216981/100285143/100381510/103649672/100193929/100194298/100278551/100282235/100285480/100280257/103635760/103644012/103634473/103627710/103633476/103627713/103650262/103630746	41	40	1
	MF	GO:0008236	serine-type peptidase activity	43/2120	169/14323	0.00298798	103647494/103646447/103640153/103626303/103632867/100285510/103632915/100274448/100281757/103637513/103637875/103654203/100382750/109941170/100280301/103639013/103634165/103632868/103633735/103648727/100191879/103646086/103633737/100193473/103633738/100285107/100383484/100501587/100286067/103646079/100279929/103630156/103647521/100384792/100501616/100383183/100279250/109941167/103636612/100281613…	43	18	25
	MF	GO:0008238	exopeptidase activity	22/2120	77/14323	0.0123765	103647494/103626303/103632867/100285510/103632915/100281757/100280301/103639013/103634830/103634165/103632868/103627183/100193473/100285107/103646079/100279929/103630156/103647521/103647195/100384792/100383183/100281613	22	5	17
	MF	GO:0015631	tubulin binding	36/2120	84/14323	1.33037e-08	103637908/103626104/103643373/100383902/100272304/542638/100126902/100502013/541865/541863/103651216/541860/103652124/100304320/541858/100381956/100273492/103654360/100276200/541861/100285143/100381510/103649672/100193929/100194298/100278551/100282235/100280257/103635760/103644012/103634473/103627710/103633476/103627713/103650262/103630746	36	36	0
	MF	GO:0016209	antioxidant activity	69/2120	197/14323	3.71338e-11	100280824/100193733/103648040/107548102/100282124/100191217/103633557/100383323/103635393/103633485/100384248/100382459/103635381/100273061/109940806/107457598/100381507/107546759/103635158/100280551/103635254/542571/100283382/100283865/100194008/100216995/103635633/100281280/103650629/103633483/100216632/100217217/103633480/103631868/103640022/100274427/103638909/100282595/103626198/100282342/10…	69	55	14
	MF	GO:0016684	oxidoreductase activity, acting on peroxide as acceptor	69/2120	186/14323	1.99182e-12	100280824/100193733/103648040/107548102/100282124/100191217/103633557/100383323/103635393/103633485/100384248/100382459/103635381/100273061/109940806/107457598/100381507/107546759/103635158/100280551/103635254/542571/100283382/100283865/100194008/100216995/103635633/100281280/103650629/103633483/100216632/100217217/103633480/103631868/103640022/100274427/103638909/100282595/103626198/100282342/10…	69	55	14
	MF	GO:0016701	oxidoreductase activity, acting on single donors with incorporation of molecular oxygen	17/2120	53/14323	0.0108769	732819/100281391/100502521/100502522/100037809/100037802/542495/100037808/100037805/100037804/100284976/100286117/100037810/103626043/100193573/100273421/541856	17	5	12
	MF	GO:0016702	oxidoreductase activity, acting on single donors with incorporation of molecular oxygen, incorporation of two atoms of oxygen	15/2120	44/14323	0.0107227	732819/100281391/100502521/100502522/100037809/100037802/542495/100037808/100037805/100037804/100286117/100037810/103626043/100193573/541856	15	3	12
	MF	GO:0016705	oxidoreductase activity, acting on paired donors, with incorporation or reduction of molecular oxygen	103/2120	329/14323	8.25305e-13	103626993/103625850/103643229/100382386/103631958/100281181/100281654/103638801/100279840/103640758/103643029/103640750/100273181/103636463/103643840/100191539/103629978/100381980/103626061/103636714/100501815/100382160/103635008/103631986/100279433/100501753/542163/100501672/100279427/542580/103633641/103629711/103647920/103644296/103642652/103649704/103633567/103641445/100501739/103641956/54222…	103	23	80
	MF	GO:0016758	transferase activity, transferring hexosyl groups	85/2120	413/14323	0.0082029	100282604/103653257/100383973/100381808/103628763/100281681/103647435/100284943/103631913/100281210/100191617/107522033/103654697/541807/100194073/541881/100274035/100280876/542139/103649209/103646451/100191584/100217061/100285839/103637888/100281273/100272909/103631292/103645977/100382065/542624/100286169/103633281/541805/542685/100281536/542091/100281284/103653389/103638671/542514/100281699/100…	85	51	34
	MF	GO:0016759	cellulose synthase activity	14/2120	37/14323	0.0063624	103647435/541807/542139/103646451/103631292/542624/103633281/541805/542685/100281536/542514/103638772/100216739/103637736	14	12	2
	MF	GO:0016760	cellulose synthase (UDP-forming) activity	14/2120	37/14323	0.0063624	103647435/541807/542139/103646451/103631292/542624/103633281/541805/542685/100281536/542514/103638772/100216739/103637736	14	12	2
	MF	GO:0016762	xyloglucan:xyloglucosyl transferase activity	13/2120	30/14323	0.00278396	100282604/100381808/100191584/103645977/103653389/542059/100284708/103654693/100283318/100283129/100283533/100382994/103632715	13	12	1
	MF	GO:0016798	hydrolase activity, acting on glycosyl bonds	82/2120	360/14323	0.000562827	103633263/100282604/100281825/100284066/542472/100192026/100381808/100274288/109943123/100272792/100279348/103654079/103632254/103654957/100285031/100273173/100501670/100381862/103650330/100501905/100191584/103645977/103638195/103648573/103635126/100216714/103653389/100216867/100279256/103635911/100282438/103654454/100280070/100191416/542059/100281517/541703/100282076/103629642/100191724/10028309…	82	62	20
	MF	GO:0017171	serine hydrolase activity	43/2120	169/14323	0.00298798	103647494/103646447/103640153/103626303/103632867/100285510/103632915/100274448/100281757/103637513/103637875/103654203/100382750/109941170/100280301/103639013/103634165/103632868/103633735/103648727/100191879/103646086/103633737/100193473/103633738/100285107/100383484/100501587/100286067/103646079/100279929/103630156/103647521/100384792/100501616/100383183/100279250/109941167/103636612/100281613…	43	18	25
	MF	GO:0020037	heme binding	161/2120	458/14323	3.69867e-26	103626993/103625850/103643229/100280824/100193733/100382386/103631958/107548102/100281181/100281654/103638801/100279840/100282124/103640758/100191217/103643029/103646324/732720/103633557/103640750/100273181/100383323/103636463/103635393/103643840/103633485/100382459/103635381/100273061/109940806/100191539/100381980/107457598/100381507/103626061/103636714/107546759/100501815/100382160/103635008/10…	161	75	86
	MF	GO:0022804	active transmembrane transporter activity	40/2120	182/14323	0.0497511	103641952/100194270/103655210/100384057/542328/100383541/103635304/103646847/103642112/103654853/103641292/103627543/103643612/103652531/100382400/100272602/103635154/103630515/100285550/100281924/100275607/100304392/100281297/100286164/103637385/103628057/103643608/103635286/100281125/103633540/103636202/100280334/103645864/100384035/103635138/103635287/100279858/100279305/103629239/103637142	40	18	22
	MF	GO:0030414	peptidase inhibitor activity	17/2120	51/14323	0.00761273	novel.599/novel.1820/novel.2191/novel.289/novel.2061/novel.1133/542729/109945653/103646190/novel.941/100037767/103650630/novel.1058/novel.258/novel.1134/100284348/100280555	17	5	12
	MF	GO:0046906	tetrapyrrole binding	161/2120	458/14323	3.69867e-26	103626993/103625850/103643229/100280824/100193733/100382386/103631958/107548102/100281181/100281654/103638801/100279840/100282124/103640758/100191217/103643029/103646324/732720/103633557/103640750/100273181/100383323/103636463/103635393/103643840/103633485/100382459/103635381/100273061/109940806/100191539/100381980/107457598/100381507/103626061/103636714/107546759/100501815/100382160/103635008/10…	161	75	86
	MF	GO:0046982	protein heterodimerization activity	52/2120	116/14323	7.53545e-13	100194139/103633139/100192792/107648867/103635780/100501512/100273491/100273269/103646477/103634138/100502113/103641644/100502158/103636448/542301/103647911/100501458/103651039/100192589/103631010/100501614/103634846/100501306/100193014/103650575/103646028/103633162/103653610/100383617/103646471/100273745/103646024/100273030/100273666/103649716/103625929/103641629/103638044/103640970/103653048/10…	52	47	5
	MF	GO:0051213	dioxygenase activity	15/2120	46/14323	0.0162861	732819/100281391/100502521/100502522/100037809/100037802/542495/100037808/100037805/100037804/100286117/100037810/103626043/100193573/541856	15	3	12
	MF	GO:0061134	peptidase regulator activity	17/2120	51/14323	0.00761273	novel.599/novel.1820/novel.2191/novel.289/novel.2061/novel.1133/542729/109945653/103646190/novel.941/100037767/103650630/novel.1058/novel.258/novel.1134/100284348/100280555	17	5	12
	MF	GO:0061135	endopeptidase regulator activity	17/2120	51/14323	0.00761273	novel.599/novel.1820/novel.2191/novel.289/novel.2061/novel.1133/542729/109945653/103646190/novel.941/100037767/103650630/novel.1058/novel.258/novel.1134/100284348/100280555	17	5	12
	MF	GO:0070008	serine-type exopeptidase activity	19/2120	59/14323	0.00720889	103647494/103626303/103632867/100285510/103632915/100281757/100280301/103639013/103634165/103632868/100193473/100285107/103646079/100279929/103630156/103647521/100384792/100383183/100281613	19	4	15
SF/CK	BP	GO:0005976	polysaccharide metabolic process	32/1586	103/9379	0.0147968	100283129/100381808/542059/541807/100283318/100284736/103646451/103650687/542139/542312/100281767/542472/100282604/100281536/103647435/100501754/103643546/542514/541805/103631292/542685/103645977/103632715/103633281/100191584/103653389/103645979/100283533/100382994/100216739/103637736/103642034	32	27	5
	BP	GO:0006073	cellular glucan metabolic process	30/1586	86/9379	0.00245424	100283129/100381808/542059/541807/100283318/100284736/103646451/103650687/542139/542312/100282604/100281536/103647435/100501754/103643546/542514/541805/103631292/542685/103645977/103632715/103633281/100191584/103653389/103645979/100283533/100382994/100216739/103637736/103642034	30	26	4
	BP	GO:0006928	movement of cell or subcellular component	33/1586	63/9379	2.43528e-08	103637908/103643373/103652124/100502013/542638/541860/100272304/100383902/541863/100382371/100126902/541865/103651216/541858/103644012/100193929/541861/100381956/103649672/100278551/103634473/100285143/103627713/103630746/103633476/103627710/100194298/100381510/100280257/100273492/103635760/103650262/103654360	33	33	0
	BP	GO:0006950	response to stress	97/1586	424/9379	0.0356395	542373/103635651/103655482/100283382/103653645/100280981/100285704/100280824/103635633/100286338/100282124/103633557/novel.599/novel.2191/100193733/100381507/109940806/novel.289/100281032/100282342/103635393/novel.2061/109945653/100192482/100273061/109945686/103635381/novel.1058/100274427/100284675/100280979/100192105/100191217/novel.941/100217011/107548102/103640022/100383890/100273479/100216632…	97	60	37
	BP	GO:0006979	response to oxidative stress	57/1586	170/9379	8.52305e-06	100283382/100280824/103635633/100286338/100282124/103633557/100193733/100381507/109940806/100281032/100282342/103635393/100192482/100273061/103635381/100274427/100284675/100192105/100191217/100217011/107548102/103640022/100273479/100216632/107546759/101027254/100280551/103635254/107457598/100382459/100101533/103633485/100283865/103644044/103638909/100216995/100273989/100383323/542571/103633480/10…	57	47	10
	BP	GO:0007017	microtubule-based process	35/1586	83/9379	6.77589e-06	103637908/103643373/103652124/100502013/542638/541860/100272304/100383902/541863/100382371/100126902/541865/103651216/541858/103644012/100193929/541861/100381956/103649672/100278551/103634473/100285143/103627713/103630746/103633476/103627710/100194298/100381510/100280257/100273492/100284151/103635760/100285857/103650262/103654360	35	35	0
	BP	GO:0007018	microtubule-based movement	33/1586	63/9379	2.43528e-08	103637908/103643373/103652124/100502013/542638/541860/100272304/100383902/541863/100382371/100126902/541865/103651216/541858/103644012/100193929/541861/100381956/103649672/100278551/103634473/100285143/103627713/103630746/103633476/103627710/100194298/100381510/100280257/100273492/103635760/103650262/103654360	33	33	0
	BP	GO:0009611	response to wounding	11/1586	24/9379	0.0389803	novel.599/novel.2191/novel.289/novel.2061/109945653/novel.1058/novel.941/novel.1133/novel.1820/novel.259/novel.1072	11	0	11
	BP	GO:0044042	glucan metabolic process	30/1586	86/9379	0.00245424	100283129/100381808/542059/541807/100283318/100284736/103646451/103650687/542139/542312/100282604/100281536/103647435/100501754/103643546/542514/541805/103631292/542685/103645977/103632715/103633281/100191584/103653389/103645979/100283533/100382994/100216739/103637736/103642034	30	26	4
	BP	GO:0044264	cellular polysaccharide metabolic process	30/1586	86/9379	0.00245424	100283129/100381808/542059/541807/100283318/100284736/103646451/103650687/542139/542312/100282604/100281536/103647435/100501754/103643546/542514/541805/103631292/542685/103645977/103632715/103633281/100191584/103653389/103645979/100283533/100382994/100216739/103637736/103642034	30	26	4
	CC	GO:0005576	extracellular region	20/422	49/3233	3.27878e-05	100283129/100381808/542729/542059/100283318/100284736/542312/103644262/100282604/103645977/103632715/100191584/103653389/103645979/100283533/100382994/103642034/103637649/100282380/103629071	20	17	3
	CC	GO:0005618	cell wall	21/422	64/3233	0.000488491	100283129/100381808/542059/100283318/103633554/103635870/100284736/542312/100280285/103630641/100282604/100216962/103645977/103632715/100191584/103653389/103645979/100283533/100382994/103642034/103636111	21	21	0
	CC	GO:0030312	external encapsulating structure	21/422	64/3233	0.000488491	100283129/100381808/542059/100283318/103633554/103635870/100284736/542312/100280285/103630641/100282604/100216962/103645977/103632715/100191584/103653389/103645979/100283533/100382994/103642034/103636111	21	21	0
	CC	GO:0048046	apoplast	15/422	30/3233	3.27878e-05	100283129/100381808/542059/100283318/100284736/542312/100282604/103645977/103632715/100191584/103653389/103645979/100283533/100382994/103642034	15	15	0
	MF	GO:0000287	magnesium ion binding	24/2118	76/14291	0.00161625	542165/732758/100383607/103641099/100272999/109943125/542688/542376/100279558/100272302/100282992/100282774/100273990/100501694/103641097/100191614/732759/109943181/732834/103655054/103646867/542689/103655286/103627151	24	3	21
	MF	GO:0003774	motor activity	33/2118	85/14291	1.21952e-06	103637908/103643373/103652124/100502013/542638/541860/100272304/100383902/541863/100382371/100126902/541865/103651216/541858/103644012/100193929/541861/100381956/103649672/100278551/103634473/100285143/103627713/103630746/103633476/103627710/100194298/100381510/100280257/100273492/103635760/103650262/103654360	33	33	0
	MF	GO:0003777	microtubule motor activity	33/2118	63/14291	1.27742e-10	103637908/103643373/103652124/100502013/542638/541860/100272304/100383902/541863/100382371/100126902/541865/103651216/541858/103644012/100193929/541861/100381956/103649672/100278551/103634473/100285143/103627713/103630746/103633476/103627710/100194298/100381510/100280257/100273492/103635760/103650262/103654360	33	33	0
	MF	GO:0004252	serine-type endopeptidase activity	30/2118	102/14291	0.00127025	103651119/103646447/103633735/103633738/103633737/100383484/100193256/103646086/103648727/103654203/103654434/103646079/103637513/103646085/103636612/109941170/100382750/100304357/100501587/100501616/107197951/103632239/109941167/100191879/100191892/100286067/103651244/109941168/100279250/109939505	30	14	16
	MF	GO:0004553	hydrolase activity, hydrolyzing O-glycosyl compounds	68/2118	337/14291	0.0377033	103633263/100281825/100284192/103632254/100283129/100381808/109943123/542059/100191592/100284066/100283318/100272792/100274288/103635596/100381862/100191753/100501905/103654957/542312/100281767/100192939/542472/103636298/103654079/100384311/100282604/103638195/100273173/100279348/103634645/103650330/100282438/100279256/100285031/100216867/100191416/103629642/103639107/103639465/103630365/10364597…	68	50	18
	MF	GO:0004601	peroxidase activity	61/2118	184/14291	8.27207e-09	100283382/100280824/103635633/100286338/100384248/100282124/103633557/100193733/100381507/109940806/100281032/100282342/103635393/100192482/100273061/103635381/103635158/100274427/100284675/100192105/100191217/100217011/107548102/103648040/103640022/100273479/100216632/107546759/101027254/100280551/103635254/107457598/100382459/100101533/103633485/100283865/103644044/103638909/100280011/100216995…	61	49	12
	MF	GO:0004866	endopeptidase inhibitor activity	19/2118	50/14291	0.000606082	100037767/novel.599/542729/novel.2191/novel.289/novel.2061/109945653/100101525/novel.1058/103644262/novel.941/103646190/novel.1133/novel.1820/100280555/100037813/novel.259/novel.1072/103629071	19	4	15
	MF	GO:0004867	serine-type endopeptidase inhibitor activity	15/2118	36/14291	0.00098071	novel.599/542729/novel.2191/novel.289/novel.2061/109945653/novel.1058/103644262/novel.941/novel.1133/novel.1820/100037813/novel.259/novel.1072/103629071	15	1	14
	MF	GO:0005506	iron ion binding	100/2118	315/14291	1.229e-12	103640866/103652574/103626993/100273457/103638615/103652921/103644032/100281181/103625850/103642652/103641574/103636463/100381980/103651403/103628119/100273181/100279427/100382386/109944638/100279433/103631958/103643229/103644033/100279840/100191539/103647920/100273383/103644066/103644296/103649703/100501753/103635655/103641445/100501672/103635008/103633567/542163/103652928/103640758/100281925/10…	100	22	78
	MF	GO:0005507	copper ion binding	20/2118	47/14291	8.5077e-05	100191779/100279491/103641531/100282094/100281206/103640860/103651008/100383470/100502492/732847/103643803/100273169/732839/100280258/100280281/100501262/103648173/100193025/103631856/103641288	20	12	8
	MF	GO:0008017	microtubule binding	37/2118	76/14291	1.27742e-10	103637908/103643373/103652124/100502013/542638/541860/100272304/100383902/541863/100382371/100304320/100126902/541865/103651216/541858/103644012/100282235/100276200/100193929/541861/100381956/103649672/100278551/103634473/100285143/103627713/103630746/103633476/103627710/100194298/100381510/100280257/100273492/103635760/103650262/100384084/103654360	37	36	1
	MF	GO:0008092	cytoskeletal protein binding	42/2118	132/14291	1.30502e-05	100381350/103637908/103643373/103652124/100502013/542638/541860/100272304/100383902/541863/100382371/100280108/100304320/100126902/541865/103651216/541858/103644012/100282235/100276200/100193929/541861/100381956/103649672/100278551/103634473/100285143/103627713/103630746/103633476/103627710/100194298/100381510/100280257/100285480/100273492/103635297/103635760/103640580/103650262/100384084/1036543…	42	41	1
	MF	GO:0008236	serine-type peptidase activity	47/2118	170/14291	0.000167524	103647494/103651119/103640153/100285510/103646447/100281757/103633735/103633738/103626303/103632868/103633737/103639013/100383484/100193473/100193256/103646086/103637875/103648727/100384792/103654203/103654434/103626306/103646079/103637513/103646085/100274448/103636612/109941170/100382750/100304357/100501587/100501616/107197951/103632239/100383183/109941167/100191879/100191892/100285045/100286067…	47	18	29
	MF	GO:0008509	anion transmembrane transporter activity	18/2118	58/14291	0.0119708	103637385/100382058/103650762/103650760/100281764/100279939/100272602/100273198/541917/100191861/novel.2151/100502532/100383631/103649599/103635681/103640773/100383552/103635642	18	7	11
	MF	GO:0010333	terpene synthase activity	16/2118	33/14291	9.32874e-05	542165/732758/100383607/103641099/109943125/542688/100279558/100501694/103641097/732759/109943181/732834/103655054/103646867/542689/103655286	16	0	16
	MF	GO:0015631	tubulin binding	37/2118	84/14291	3.60737e-09	103637908/103643373/103652124/100502013/542638/541860/100272304/100383902/541863/100382371/100304320/100126902/541865/103651216/541858/103644012/100282235/100276200/100193929/541861/100381956/103649672/100278551/103634473/100285143/103627713/103630746/103633476/103627710/100194298/100381510/100280257/100273492/103635760/103650262/100384084/103654360	37	36	1
	MF	GO:0016209	antioxidant activity	63/2118	198/14291	2.56145e-08	100283382/100280824/103635633/100286338/100384248/100282124/103633557/100193733/100381507/109940806/100281032/100282342/103635393/100192482/100273061/103635381/103635158/100274427/100284675/100192105/100191217/100217011/107548102/103648040/103640022/100273479/100216632/107546759/101027254/100280551/103635254/107457598/100382459/100101533/100217217/103633485/100283865/103644044/103638909/100280011…	63	49	14
	MF	GO:0016684	oxidoreductase activity, acting on peroxide as acceptor	63/2118	187/14291	2.46494e-09	100283382/100280824/103635633/100286338/100384248/100282124/103633557/100193733/100381507/109940806/100281032/100282342/103635393/100192482/100273061/103635381/103635158/100274427/100284675/100192105/100191217/100217011/107548102/103648040/103640022/100273479/100216632/107546759/101027254/100280551/103635254/107457598/100382459/100101533/100217217/103633485/100283865/103644044/103638909/100280011…	63	49	14
	MF	GO:0016705	oxidoreductase activity, acting on paired donors, with incorporation or reduction of molecular oxygen	102/2118	325/14291	1.229e-12	103640866/103652574/103626993/100273457/103638615/103652921/103644032/103640919/100273207/100281181/103625850/103642652/103641574/103636463/100381980/542222/103628119/100273181/100279427/100382386/109944638/100279433/103631958/103643229/103644033/100279840/100191539/103647920/100273383/103644066/103644296/103649703/100501753/103635655/103641445/100501672/103635008/103633567/542163/103640758/10028…	102	21	81
	MF	GO:0016758	transferase activity, transferring hexosyl groups	91/2118	414/14291	0.000606082	100281273/103628763/100283129/100381808/542059/100281699/100284943/541807/103653257/100283318/100281681/100284736/103646451/103654697/100281210/103650687/100383973/542139/542312/100192819/100383517/100276489/103654243/100194073/103649209/103647592/100273251/542091/100282604/103631905/100281536/100191617/100382444/100192739/103647435/100382376/100285666/100501754/103633203/103643546/542514/1036321…	91	53	38
	MF	GO:0016759	cellulose synthase activity	15/2118	37/14291	0.00127747	541807/103646451/103650687/542139/100281536/103647435/100501754/103643546/542514/541805/103631292/542685/103633281/100216739/103637736	15	11	4
	MF	GO:0016760	cellulose synthase (UDP-forming) activity	15/2118	37/14291	0.00127747	541807/103646451/103650687/542139/100281536/103647435/100501754/103643546/542514/541805/103631292/542685/103633281/100216739/103637736	15	11	4
	MF	GO:0016762	xyloglucan:xyloglucosyl transferase activity	15/2118	30/14291	0.000107102	100283129/100381808/542059/100283318/100284736/542312/100282604/103645977/103632715/100191584/103653389/103645979/100283533/100382994/103642034	15	15	0
	MF	GO:0016829	lyase activity	39/2118	175/14291	0.0439652	100383025/100286258/100272983/542165/732758/100284320/100383607/103641099/100285822/100276918/109943125/542688/100279950/100191460/542393/100193934/100279558/100273163/100383587/541622/100273094/103644182/100501694/100279748/100191436/103641097/100272333/100382013/732759/103655219/109943181/732834/103655054/100282888/103646867/542689/100274515/103633249/103655286	39	2	37
	MF	GO:0016835	carbon-oxygen lyase activity	21/2118	71/14291	0.0102316	542165/732758/100383607/103641099/100285822/109943125/542688/100193934/100279558/100273163/103644182/100501694/103641097/100272333/732759/109943181/732834/103655054/103646867/542689/103655286	21	0	21
	MF	GO:0016838	carbon-oxygen lyase activity, acting on phosphates	16/2118	36/14291	0.000296325	542165/732758/100383607/103641099/109943125/542688/100279558/100501694/103641097/732759/109943181/732834/103655054/103646867/542689/103655286	16	0	16
	MF	GO:0017171	serine hydrolase activity	47/2118	170/14291	0.000167524	103647494/103651119/103640153/100285510/103646447/100281757/103633735/103633738/103626303/103632868/103633737/103639013/100383484/100193473/100193256/103646086/103637875/103648727/100384792/103654203/103654434/103626306/103646079/103637513/103646085/100274448/103636612/109941170/100382750/100304357/100501587/100501616/107197951/103632239/100383183/109941167/100191879/100191892/100285045/100286067…	47	18	29
	MF	GO:0020037	heme binding	155/2118	459/14291	5.88762e-23	103640866/103652574/103626993/100273457/103638615/103652921/103644032/100283382/100281181/103625850/100280824/103642652/103635633/100286338/103641574/103636463/100381980/100282124/103633557/732720/103646324/103628119/100273181/100279427/100382386/109944638/100279433/103631958/100193733/103643229/100381507/109940806/103627781/103644033/100279840/100281032/100282342/103635393/100191539/103647920/10…	155	67	88
	MF	GO:0030414	peptidase inhibitor activity	19/2118	50/14291	0.000606082	100037767/novel.599/542729/novel.2191/novel.289/novel.2061/109945653/100101525/novel.1058/103644262/novel.941/103646190/novel.1133/novel.1820/100280555/100037813/novel.259/novel.1072/103629071	19	4	15
	MF	GO:0045735	nutrient reservoir activity	19/2118	51/14291	0.000774537	103647261/103653008/100284455/103653009/103653007/541929/100273345/103653010/103653025/542382/103636282/103653021/109945489/103641518/103653019/103653024/100284680/732801/103653018	19	4	15
	MF	GO:0046906	tetrapyrrole binding	155/2118	459/14291	5.88762e-23	103640866/103652574/103626993/100273457/103638615/103652921/103644032/100283382/100281181/103625850/100280824/103642652/103635633/100286338/103641574/103636463/100381980/100282124/103633557/732720/103646324/103628119/100273181/100279427/100382386/109944638/100279433/103631958/100193733/103643229/100381507/109940806/103627781/103644033/100279840/100281032/100282342/103635393/100191539/103647920/10…	155	67	88
	MF	GO:0046982	protein heterodimerization activity	50/2118	116/14291	1.00249e-11	107648867/103634846/100502158/103646477/103631010/100501512/103641644/100194139/542301/103635780/100502113/103634138/103633139/100192792/100192589/100501458/100273491/100501614/100193014/100273745/103651039/103636448/103646028/103649716/100273269/103633162/103640970/100501306/103646024/103504712/103653610/103638044/100274242/103650575/103646471/103647911/100273666/103650792/103641629/103629514/10…	50	48	2
	MF	GO:0061134	peptidase regulator activity	19/2118	50/14291	0.000606082	100037767/novel.599/542729/novel.2191/novel.289/novel.2061/109945653/100101525/novel.1058/103644262/novel.941/103646190/novel.1133/novel.1820/100280555/100037813/novel.259/novel.1072/103629071	19	4	15
	MF	GO:0061135	endopeptidase regulator activity	19/2118	50/14291	0.000606082	100037767/novel.599/542729/novel.2191/novel.289/novel.2061/109945653/100101525/novel.1058/103644262/novel.941/103646190/novel.1133/novel.1820/100280555/100037813/novel.259/novel.1072/103629071	19	4	15

## Sheet: Sheet2
	Table S3 Gene Ontology (GO) classification of DEGs
		Category	GOID	Description	GeneRatio	geneID	Count	Up	Down
	4BS vs. 8BS	Molecular function	GO:0005488	binding	1653/3859	Cluster-2740.0;Cluster-30907.3;Cluster-68535.1;Cluster-70441.1;Cluster-72870.1;Cluster-90167.1;Cluster-80579.4;Cluster-59227.0;Cluster-82594.1;Cluster-93433.2;Cluster-82594.0;Cluster-90069.37;Cluster-56326.36;Cluster-3576.13;Cluster-3576.8;Cluster-76620.0;Cluster-91721.11;Cluster-82414.8;Cluster-70112.0;Cluster-85639.8525;Cluster-31239.0;Cluster-60386.1;Cluster-46694.1;Cluster-85639.10443;Cluster…	1653	1025	628
		Molecular function	GO:0003824	catalytic activity	1542/3859	Cluster-48107.21;Cluster-68535.1;Cluster-70441.1;Cluster-72870.1;Cluster-82173.2;Cluster-85896.3;Cluster-85896.4;Cluster-88094.3;Cluster-90167.1;Cluster-91055.12;Cluster-91055.15;Cluster-91055.4;Cluster-91055.9;Cluster-95673.8;Cluster-80579.4;Cluster-91055.10;Cluster-796.1;Cluster-2321.7;Cluster-88094.2;Cluster-51155.5;Cluster-90069.37;Cluster-93310.22;Cluster-77797.2;Cluster-41078.11;Cluster-528…	1542	1061	481
		Molecular function	GO:0005215	transporter activity	215/3859	Cluster-50498.0;Cluster-97490.0;Cluster-46010.1;Cluster-56326.36;Cluster-60911.8;Cluster-47769.1;Cluster-90585.7;Cluster-65208.1;Cluster-52404.23;Cluster-90585.3;Cluster-66057.0;Cluster-91359.0;Cluster-82180.1;Cluster-52404.32;Cluster-60911.4;Cluster-90585.5;Cluster-96579.1;Cluster-90585.2;Cluster-27624.44;Cluster-89330.1;Cluster-91131.0;Cluster-53350.0;Cluster-89762.5;Cluster-52794.0;Cluster-971…	215	161	54
		Molecular function	GO:0140657	ATP-dependent activity	170/3859	Cluster-90069.37;Cluster-56326.36;Cluster-48669.11;Cluster-52404.23;Cluster-52404.32;Cluster-86107.8;Cluster-52437.39;Cluster-91131.0;Cluster-53350.0;Cluster-48669.5;Cluster-58971.1;Cluster-52404.31;Cluster-31125.1;Cluster-43969.17;Cluster-48669.6;Cluster-75557.16;Cluster-95811.7;Cluster-68571.0;Cluster-60671.0;Cluster-68884.0;Cluster-57523.34;Cluster-48208.20;Cluster-75557.24;Cluster-57198.1;Clu…	170	93	77
		Molecular function	GO:0140110	transcription regulator activity	143/3859	Cluster-93433.2;Cluster-60272.1;Cluster-93218.0;Cluster-78655.0;Cluster-57961.0;Cluster-90961.0;Cluster-84215.0;Cluster-66797.2;Cluster-90658.7;Cluster-59874.1;Cluster-88265.0;Cluster-81405.16;Cluster-97180.0;Cluster-77950.9;Cluster-88323.0;Cluster-81405.10;Cluster-66797.3;Cluster-61336.0;Cluster-57456.0;Cluster-79545.10;Cluster-81405.14;Cluster-14931.0;Cluster-43870.0;Cluster-65186.1;Cluster-942…	143	91	52
		Molecular function	GO:0005198	structural molecule activity	116/3859	Cluster-88762.0;Cluster-59150.25;Cluster-59150.15;Cluster-65707.1;Cluster-59150.90;Cluster-59150.19;Cluster-59150.4;Cluster-59150.31;Cluster-59150.32;Cluster-74053.15;Cluster-78106.2;Cluster-59150.21;Cluster-58759.2;Cluster-59131.0;Cluster-59150.62;Cluster-47990.33;Cluster-59150.12;Cluster-59150.61;Cluster-59150.20;Cluster-59150.77;Cluster-83739.2;Cluster-74053.8;Cluster-53642.3;Cluster-59150.10;…	116	28	88
		Molecular function	GO:0060089	molecular transducer activity	77/3859	Cluster-2740.0;Cluster-59227.0;Cluster-82594.1;Cluster-82594.0;Cluster-32838.0;Cluster-4966.15;Cluster-89130.1;Cluster-96579.1;Cluster-52794.0;Cluster-93532.4;Cluster-32838.1;Cluster-93532.2;Cluster-93532.3;Cluster-86391.1;Cluster-76432.10;Cluster-93532.8;Cluster-26872.0;Cluster-93532.6;Cluster-59502.1;Cluster-81143.5;Cluster-76343.2;Cluster-43965.0;Cluster-86391.0;Cluster-22180.6;Cluster-76432.1…	77	49	28
		Biological process	GO:0009987	cellular process	1828/3859	Cluster-2740.0;Cluster-30907.3;Cluster-48107.21;Cluster-62089.1;Cluster-68535.1;Cluster-70441.1;Cluster-72870.1;Cluster-88094.3;Cluster-90167.1;Cluster-95673.8;Cluster-88762.0;Cluster-796.1;Cluster-59227.0;Cluster-82594.1;Cluster-88094.2;Cluster-93433.2;Cluster-82594.0;Cluster-62199.0;Cluster-60383.2;Cluster-90069.37;Cluster-93310.22;Cluster-97490.0;Cluster-46010.1;Cluster-56326.36;Cluster-41078.…	1828	1140	688
		Biological process	GO:0008152	metabolic process	1602/3859	Cluster-30907.3;Cluster-48107.21;Cluster-68535.1;Cluster-70441.1;Cluster-72870.1;Cluster-85896.3;Cluster-85896.4;Cluster-88094.3;Cluster-90167.1;Cluster-91055.12;Cluster-91055.15;Cluster-91055.4;Cluster-91055.9;Cluster-95673.8;Cluster-80579.4;Cluster-91055.10;Cluster-796.1;Cluster-2321.7;Cluster-88094.2;Cluster-51155.5;Cluster-93433.2;Cluster-90069.37;Cluster-93310.22;Cluster-77797.2;Cluster-5281…	1602	1047	555
		Biological process	GO:0050896	response to stimulus	1035/3859	Cluster-2740.0;Cluster-29621.0;Cluster-30907.3;Cluster-62089.1;Cluster-70441.1;Cluster-82173.2;Cluster-85896.3;Cluster-85896.4;Cluster-89549.10;Cluster-59227.0;Cluster-2321.7;Cluster-82594.1;Cluster-82594.0;Cluster-62199.0;Cluster-60383.2;Cluster-90069.37;Cluster-77797.2;Cluster-52812.0;Cluster-49942.0;Cluster-65250.0;Cluster-94632.3;Cluster-85896.6;Cluster-70112.0;Cluster-91447.9;Cluster-61038.3…	1035	690	345
		Biological process	GO:0065007	biological regulation	679/3859	Cluster-2740.0;Cluster-59227.0;Cluster-82594.1;Cluster-93433.2;Cluster-82594.0;Cluster-80143.2;Cluster-60159.0;Cluster-32838.0;Cluster-60272.1;Cluster-20506.47;Cluster-93218.0;Cluster-48669.11;Cluster-78655.0;Cluster-57961.0;Cluster-84701.0;Cluster-89130.1;Cluster-52404.23;Cluster-90961.0;Cluster-66057.0;Cluster-80560.2;Cluster-91359.0;Cluster-66797.2;Cluster-80143.0;Cluster-42818.2;Cluster-1210.…	679	410	269
		Biological process	GO:0050789	regulation of biological process	632/3859	Cluster-2740.0;Cluster-59227.0;Cluster-82594.1;Cluster-93433.2;Cluster-82594.0;Cluster-80143.2;Cluster-60159.0;Cluster-32838.0;Cluster-60272.1;Cluster-20506.47;Cluster-93218.0;Cluster-48669.11;Cluster-78655.0;Cluster-57961.0;Cluster-84701.0;Cluster-89130.1;Cluster-52404.23;Cluster-90961.0;Cluster-80560.2;Cluster-91359.0;Cluster-66797.2;Cluster-80143.0;Cluster-42818.2;Cluster-1210.102;Cluster-9657…	632	379	253
		Biological process	GO:0032502	developmental process	434/3859	Cluster-90167.1;Cluster-95673.8;Cluster-95673.5;Cluster-52986.0;Cluster-46419.5;Cluster-20506.47;Cluster-78655.0;Cluster-95673.9;Cluster-57961.0;Cluster-52404.23;Cluster-66057.0;Cluster-80560.2;Cluster-91359.0;Cluster-42818.2;Cluster-1210.102;Cluster-86107.8;Cluster-20506.57;Cluster-69037.11;Cluster-92415.6;Cluster-95555.1;Cluster-63783.0;Cluster-94298.37;Cluster-1210.115;Cluster-52404.31;Cluster…	434	261	173
		Biological process	GO:0032501	multicellular organismal process	396/3859	Cluster-90167.1;Cluster-95673.8;Cluster-95673.5;Cluster-52986.0;Cluster-46419.5;Cluster-20506.47;Cluster-78655.0;Cluster-95673.9;Cluster-57961.0;Cluster-52404.23;Cluster-81049.11;Cluster-66057.0;Cluster-80560.2;Cluster-42818.2;Cluster-1210.102;Cluster-86107.8;Cluster-20506.57;Cluster-69037.11;Cluster-92415.6;Cluster-95555.1;Cluster-63783.0;Cluster-94298.37;Cluster-1210.115;Cluster-52404.31;Cluste…	396	235	161
		Cellular component	GO:0032991	protein-containing complex	281/3859	Cluster-85639.8525;Cluster-91447.9;Cluster-80143.2;Cluster-80560.2;Cluster-78106.2;Cluster-80143.0;Cluster-42818.2;Cluster-1210.102;Cluster-86107.8;Cluster-58759.2;Cluster-80143.3;Cluster-1210.115;Cluster-80143.1;Cluster-89787.8;Cluster-68884.0;Cluster-80245.0;Cluster-57523.34;Cluster-85639.8524;Cluster-89414.0;Cluster-92207.0;Cluster-86596.2;Cluster-83739.2;Cluster-71262.3;Cluster-14083.4;Cluste…	281	127	154
		Cellular component	GO:0110165	cellular anatomical entity	2355/3859	Cluster-29621.0;Cluster-30907.3;Cluster-3576.11;Cluster-48107.21;Cluster-62089.1;Cluster-68535.1;Cluster-82173.2;Cluster-85896.3;Cluster-85896.4;Cluster-88094.3;Cluster-89549.10;Cluster-91055.12;Cluster-91055.15;Cluster-91055.4;Cluster-91055.9;Cluster-95673.8;Cluster-88762.0;Cluster-91055.10;Cluster-796.1;Cluster-2321.7;Cluster-88094.2;Cluster-51155.5;Cluster-50498.0;Cluster-93433.2;Cluster-31110…	2355	1532	823
	4EF vs. 8EF	Molecular function	GO:0005488	binding	4589/11211	Cluster-2740.0;Cluster-47718.0;Cluster-56990.0;Cluster-57310.0;Cluster-59227.0;Cluster-59939.0;Cluster-60569.0;Cluster-63779.0;Cluster-65701.0;Cluster-66635.0;Cluster-86630.0;Cluster-88609.37;Cluster-90167.1;Cluster-67617.0;Cluster-40359.0;Cluster-53488.0;Cluster-73489.0;Cluster-73535.0;Cluster-83698.0;Cluster-52977.0;Cluster-54656.1;Cluster-76851.0;Cluster-70441.1;Cluster-44894.0;Cluster-59375.0…	4589	3938	651
		Molecular function	GO:0003824	catalytic activity	3985/11211	Cluster-48107.21;Cluster-59939.0;Cluster-68026.0;Cluster-796.1;Cluster-82173.2;Cluster-85896.3;Cluster-85896.4;Cluster-88609.37;Cluster-90167.1;Cluster-91055.12;Cluster-91055.15;Cluster-91055.9;Cluster-67617.0;Cluster-57801.0;Cluster-88094.3;Cluster-83698.0;Cluster-54656.1;Cluster-70441.1;Cluster-59375.0;Cluster-7534.3;Cluster-62962.0;Cluster-80484.1;Cluster-80579.4;Cluster-85175.6;Cluster-6388.2…	3985	3394	591
		Molecular function	GO:0005215	transporter activity	635/11211	Cluster-81695.8;Cluster-77502.3;Cluster-6388.2;Cluster-58163.0;Cluster-74666.0;Cluster-83536.2;Cluster-77502.6;Cluster-64988.4;Cluster-56162.0;Cluster-52776.15;Cluster-48669.13;Cluster-52404.23;Cluster-37824.0;Cluster-52460.0;Cluster-25679.0;Cluster-79947.13;Cluster-46797.0;Cluster-6482.1;Cluster-42037.0;Cluster-62547.0;Cluster-77256.0;Cluster-78153.0;Cluster-89198.0;Cluster-90585.7;Cluster-66986…	635	575	60
		Molecular function	GO:0140657	ATP-dependent activity	494/11211	Cluster-6388.2;Cluster-90536.0;Cluster-58163.0;Cluster-74666.0;Cluster-90069.37;Cluster-36226.15;Cluster-32220.2;Cluster-34205.3;Cluster-92631.0;Cluster-48208.8;Cluster-83503.2;Cluster-80362.4;Cluster-48208.15;Cluster-57689.0;Cluster-72319.0;Cluster-52404.23;Cluster-61324.0;Cluster-97981.7;Cluster-37824.0;Cluster-50228.0;Cluster-92820.0;Cluster-80362.6;Cluster-49903.0;Cluster-58821.0;Cluster-3080…	494	433	61
		Molecular function	GO:0005198	structural molecule activity	402/11211	Cluster-47718.0;Cluster-59150.10;Cluster-59150.31;Cluster-63779.0;Cluster-40359.0;Cluster-73489.0;Cluster-52977.0;Cluster-80072.34;Cluster-58259.0;Cluster-59150.4;Cluster-44533.0;Cluster-51178.0;Cluster-68146.0;Cluster-53181.0;Cluster-71205.1;Cluster-59150.15;Cluster-41623.0;Cluster-64003.0;Cluster-67045.0;Cluster-48413.0;Cluster-48170.0;Cluster-27058.0;Cluster-78106.0;Cluster-37834.0;Cluster-591…	402	378	24
		Molecular function	GO:0140110	transcription regulator activity	239/11211	Cluster-57961.0;Cluster-71695.0;Cluster-58264.0;Cluster-12517.1;Cluster-65019.0;Cluster-48486.0;Cluster-54402.0;Cluster-93218.0;Cluster-39463.0;Cluster-26213.17;Cluster-35922.0;Cluster-42181.0;Cluster-57698.0;Cluster-95812.0;Cluster-23527.0;Cluster-40133.0;Cluster-60272.1;Cluster-23304.0;Cluster-64346.2;Cluster-56795.0;Cluster-60025.9;Cluster-79476.0;Cluster-88919.0;Cluster-69446.4;Cluster-84215.…	239	185	54
		Molecular function	GO:0098772	molecular function regulator activity	234/11211	Cluster-2740.0;Cluster-59227.0;Cluster-62962.0;Cluster-80997.0;Cluster-82594.0;Cluster-57356.16;Cluster-41225.0;Cluster-82594.1;Cluster-38031.0;Cluster-78325.0;Cluster-61883.0;Cluster-39591.0;Cluster-51161.0;Cluster-57356.13;Cluster-57356.11;Cluster-74268.0;Cluster-66797.0;Cluster-45237.0;Cluster-95916.1;Cluster-91388.0;Cluster-16635.0;Cluster-83739.2;Cluster-41796.0;Cluster-52199.0;Cluster-57344…	234	192	42
		Biological process	GO:0009987	cellular process	5238/11211	Cluster-2740.0;Cluster-47718.0;Cluster-48107.21;Cluster-56990.0;Cluster-59227.0;Cluster-59939.0;Cluster-60383.2;Cluster-62089.1;Cluster-63779.0;Cluster-796.1;Cluster-86630.0;Cluster-88609.37;Cluster-90167.1;Cluster-67617.0;Cluster-40359.0;Cluster-53488.0;Cluster-57801.0;Cluster-88094.3;Cluster-73489.0;Cluster-73535.0;Cluster-83698.0;Cluster-52977.0;Cluster-80072.34;Cluster-54656.1;Cluster-76851.0…	5238	4558	680
		Biological process	GO:0008152	metabolic process	4430/11211	Cluster-47718.0;Cluster-48107.21;Cluster-59939.0;Cluster-68026.0;Cluster-796.1;Cluster-85896.3;Cluster-85896.4;Cluster-88609.37;Cluster-90167.1;Cluster-91055.12;Cluster-91055.15;Cluster-91055.9;Cluster-67617.0;Cluster-40359.0;Cluster-57801.0;Cluster-88094.3;Cluster-73489.0;Cluster-83698.0;Cluster-52977.0;Cluster-80072.34;Cluster-54656.1;Cluster-76851.0;Cluster-70441.1;Cluster-59375.0;Cluster-5825…	4430	3814	616
		Biological process	GO:0050896	response to stimulus	2202/11211	Cluster-2740.0;Cluster-29621.0;Cluster-59227.0;Cluster-59939.0;Cluster-60383.2;Cluster-62089.1;Cluster-82173.2;Cluster-85896.3;Cluster-85896.4;Cluster-86630.0;Cluster-57801.0;Cluster-83698.0;Cluster-54656.1;Cluster-76851.0;Cluster-70441.1;Cluster-74015.0;Cluster-97436.4;Cluster-96773.0;Cluster-80484.1;Cluster-90536.0;Cluster-68835.0;Cluster-89549.10;Cluster-48310.0;Cluster-55960.0;Cluster-80997.0…	2202	1879	323
		Biological process	GO:0065007	biological regulation	1894/11211	Cluster-2740.0;Cluster-59227.0;Cluster-59939.0;Cluster-86630.0;Cluster-74015.0;Cluster-59150.36;Cluster-55960.0;Cluster-80997.0;Cluster-74666.0;Cluster-76395.3;Cluster-71191.0;Cluster-74500.0;Cluster-92326.0;Cluster-48170.0;Cluster-82594.0;Cluster-58637.0;Cluster-61689.0;Cluster-34205.3;Cluster-83503.2;Cluster-80362.4;Cluster-27005.7;Cluster-83644.6;Cluster-52776.15;Cluster-87020.0;Cluster-85479.…	1894	1615	279
		Biological process	GO:0050789	regulation of biological process	1713/11211	Cluster-2740.0;Cluster-59227.0;Cluster-59939.0;Cluster-86630.0;Cluster-74015.0;Cluster-59150.36;Cluster-55960.0;Cluster-80997.0;Cluster-74666.0;Cluster-76395.3;Cluster-71191.0;Cluster-74500.0;Cluster-92326.0;Cluster-48170.0;Cluster-82594.0;Cluster-58637.0;Cluster-61689.0;Cluster-83503.2;Cluster-80362.4;Cluster-27005.7;Cluster-83644.6;Cluster-52776.15;Cluster-87020.0;Cluster-85479.1;Cluster-56852.…	1713	1450	263
		Biological process	GO:0051179	localization	1091/11211	Cluster-53488.0;Cluster-73535.0;Cluster-77502.3;Cluster-90536.0;Cluster-86278.0;Cluster-83536.2;Cluster-37108.0;Cluster-94428.3;Cluster-77502.6;Cluster-92346.2;Cluster-41078.11;Cluster-56162.0;Cluster-92055.0;Cluster-73281.0;Cluster-52776.15;Cluster-56859.7;Cluster-87020.0;Cluster-72319.0;Cluster-52404.23;Cluster-67005.0;Cluster-97981.7;Cluster-50228.0;Cluster-92346.6;Cluster-59876.0;Cluster-4188…	1091	974	117
		Biological process	GO:0032502	developmental process	1018/11211	Cluster-90167.1;Cluster-81695.8;Cluster-74015.0;Cluster-48310.0;Cluster-61733.2;Cluster-71191.0;Cluster-48413.0;Cluster-48170.0;Cluster-61364.0;Cluster-95134.1;Cluster-27005.7;Cluster-65144.0;Cluster-52776.15;Cluster-87020.0;Cluster-94616.0;Cluster-61545.0;Cluster-52404.23;Cluster-63676.0;Cluster-25141.1;Cluster-61848.1;Cluster-59876.0;Cluster-9760.1;Cluster-41887.0;Cluster-46061.0;Cluster-9697.2…	1018	852	166
		Cellular component	GO:0110165	cellular anatomical entity	6495/11211	Cluster-29621.0;Cluster-47718.0;Cluster-48107.21;Cluster-57310.0;Cluster-60383.2;Cluster-62089.1;Cluster-63779.0;Cluster-65701.0;Cluster-66635.0;Cluster-68026.0;Cluster-796.1;Cluster-82173.2;Cluster-85896.3;Cluster-85896.4;Cluster-88609.37;Cluster-91055.12;Cluster-91055.15;Cluster-91055.9;Cluster-67617.0;Cluster-40359.0;Cluster-53488.0;Cluster-88094.3;Cluster-73489.0;Cluster-73535.0;Cluster-83698…	6495	5675	820
		Cellular component	GO:0032991	protein-containing complex	1401/11211	Cluster-47718.0;Cluster-67617.0;Cluster-40359.0;Cluster-73489.0;Cluster-73535.0;Cluster-52977.0;Cluster-80072.34;Cluster-7534.3;Cluster-44533.0;Cluster-51178.0;Cluster-6388.2;Cluster-90536.0;Cluster-53181.0;Cluster-71205.1;Cluster-41623.0;Cluster-58163.0;Cluster-74666.0;Cluster-64003.0;Cluster-83536.2;Cluster-48413.0;Cluster-48170.0;Cluster-34205.3;Cluster-78106.0;Cluster-37834.0;Cluster-83503.2;…	1401	1307	94
	4FF vs. FEF	Molecular function	GO:0005488	binding	2983/6837	Cluster-90167.1;Cluster-76529.5;Cluster-33701.0;Cluster-88968.368;Cluster-88609.37;Cluster-74573.0;Cluster-57310.0;Cluster-76529.6;Cluster-83262.13;Cluster-48208.20;Cluster-23894.0;Cluster-72516.8;Cluster-60569.0;Cluster-70644.0;Cluster-65701.0;Cluster-43224.1;Cluster-59150.36;Cluster-78416.2;Cluster-78408.1;Cluster-57175.0;Cluster-55960.0;Cluster-65394.0;Cluster-65971.2;Cluster-70131.0;Cluster-6…	2983	1404	1579
		Molecular function	GO:0003824	catalytic activity	2616/6837	Cluster-90167.1;Cluster-89744.10;Cluster-76529.5;Cluster-33701.0;Cluster-74110.1;Cluster-88609.37;Cluster-74573.0;Cluster-82825.0;Cluster-66428.53;Cluster-66428.44;Cluster-76529.6;Cluster-63223.0;Cluster-83262.13;Cluster-48208.20;Cluster-23894.0;Cluster-72516.8;Cluster-70644.0;Cluster-77385.0;Cluster-82290.13;Cluster-43224.1;Cluster-78416.2;Cluster-78408.1;Cluster-57175.0;Cluster-55960.0;Cluster-…	2616	1316	1300
		Molecular function	GO:0005215	transporter activity	408/6837	Cluster-61551.0;Cluster-77502.6;Cluster-66214.1;Cluster-77502.3;Cluster-47628.0;Cluster-81695.8;Cluster-65971.2;Cluster-62240.0;Cluster-6388.3;Cluster-83536.0;Cluster-40616.4;Cluster-83536.1;Cluster-76879.0;Cluster-55039.0;Cluster-62949.0;Cluster-63153.0;Cluster-68177.1;Cluster-97490.0;Cluster-56326.36;Cluster-56614.0;Cluster-67276.0;Cluster-25679.0;Cluster-70608.0;Cluster-96914.2;Cluster-6388.4;…	408	222	186
		Molecular function	GO:0005198	structural molecule activity	312/6837	Cluster-59150.21;Cluster-59150.31;Cluster-88968.368;Cluster-53642.3;Cluster-92520.0;Cluster-21708.3;Cluster-86668.0;Cluster-63779.0;Cluster-68954.0;Cluster-59150.20;Cluster-71205.0;Cluster-8541.1;Cluster-67767.0;Cluster-84326.2;Cluster-59150.4;Cluster-67209.1;Cluster-96306.1;Cluster-59315.0;Cluster-63159.1;Cluster-59150.10;Cluster-56114.2;Cluster-83131.0;Cluster-59150.12;Cluster-54236.1;Cluster-3…	312	138	174
		Molecular function	GO:0140657	ATP-dependent activity	312/6837	Cluster-48208.20;Cluster-78408.1;Cluster-79550.6;Cluster-6388.3;Cluster-76879.0;Cluster-34205.2;Cluster-97981.10;Cluster-56326.36;Cluster-97981.4;Cluster-90069.37;Cluster-58068.0;Cluster-67276.0;Cluster-58821.1;Cluster-60079.0;Cluster-90536.0;Cluster-48208.4;Cluster-6388.4;Cluster-86964.10;Cluster-37824.0;Cluster-58163.0;Cluster-74666.0;Cluster-36226.15;Cluster-63331.0;Cluster-74510.1;Cluster-676…	312	157	155
		Molecular function	GO:0140110	transcription regulator activity	158/6837	Cluster-58597.1;Cluster-61596.0;Cluster-45778.0;Cluster-70982.2;Cluster-61022.0;Cluster-76514.0;Cluster-70982.3;Cluster-70982.1;Cluster-89367.0;Cluster-68894.0;Cluster-89590.0;Cluster-82803.3;Cluster-85626.0;Cluster-62189.0;Cluster-90961.0;Cluster-85801.0;Cluster-73870.0;Cluster-64224.2;Cluster-60525.0;Cluster-79545.10;Cluster-71695.0;Cluster-50028.0;Cluster-23798.4;Cluster-82473.1;Cluster-82473.…	158	63	95
		Molecular function	GO:0098772	molecular function regulator activity	130/6837	Cluster-58849.0;Cluster-59227.0;Cluster-62962.0;Cluster-63739.6;Cluster-43380.3;Cluster-82594.0;Cluster-43380.9;Cluster-43380.12;Cluster-65630.0;Cluster-77600.1;Cluster-83739.2;Cluster-43380.10;Cluster-60493.0;Cluster-67085.0;Cluster-38242.0;Cluster-90407.4;Cluster-51161.0;Cluster-97453.0;Cluster-8735.3;Cluster-81369.0;Cluster-38031.0;Cluster-31402.0;Cluster-74268.0;Cluster-64774.0;Cluster-80733.…	130	54	76
		Biological process	GO:0009987	cellular process	3286/6837	Cluster-90167.1;Cluster-76529.5;Cluster-88968.368;Cluster-88609.37;Cluster-61551.0;Cluster-77502.6;Cluster-66214.1;Cluster-76529.6;Cluster-77502.3;Cluster-63223.0;Cluster-83262.13;Cluster-48208.20;Cluster-72516.8;Cluster-70644.0;Cluster-77385.0;Cluster-82290.13;Cluster-92520.0;Cluster-47628.0;Cluster-43224.1;Cluster-59150.36;Cluster-78408.1;Cluster-57175.0;Cluster-55960.0;Cluster-74015.0;Cluster-…	3286	1587	1699
		Biological process	GO:0008152	metabolic process	2859/6837	Cluster-90167.1;Cluster-89744.10;Cluster-76529.5;Cluster-33701.0;Cluster-74110.1;Cluster-88609.37;Cluster-74573.0;Cluster-82825.0;Cluster-66428.53;Cluster-66428.44;Cluster-76529.6;Cluster-63223.0;Cluster-83262.13;Cluster-48208.20;Cluster-23894.0;Cluster-72516.8;Cluster-70644.0;Cluster-77385.0;Cluster-82290.13;Cluster-92520.0;Cluster-47628.0;Cluster-43224.1;Cluster-59150.36;Cluster-78408.1;Cluster…	2859	1402	1457
		Biological process	GO:0050896	response to stimulus	1385/6837	Cluster-66428.53;Cluster-48208.20;Cluster-82290.13;Cluster-88968.348;Cluster-78408.1;Cluster-57175.0;Cluster-55960.0;Cluster-74015.0;Cluster-70131.0;Cluster-59227.0;Cluster-32956.6;Cluster-83698.0;Cluster-70027.1;Cluster-26807.3;Cluster-54136.1;Cluster-60383.2;Cluster-69519.2;Cluster-4760.1;Cluster-73031.0;Cluster-97841.2;Cluster-63739.6;Cluster-29548.5;Cluster-62089.0;Cluster-57267.5;Cluster-270…	1385	657	728
		Biological process	GO:0065007	biological regulation	1134/6837	Cluster-58849.0;Cluster-82290.13;Cluster-47628.0;Cluster-88968.348;Cluster-59150.36;Cluster-78408.1;Cluster-55960.0;Cluster-74015.0;Cluster-79550.6;Cluster-59227.0;Cluster-86658.35;Cluster-32956.6;Cluster-58597.1;Cluster-63739.6;Cluster-27005.7;Cluster-38669.1;Cluster-32956.10;Cluster-42524.3;Cluster-61596.0;Cluster-76879.0;Cluster-66192.0;Cluster-34205.2;Cluster-84468.0;Cluster-55039.0;Cluster-6…	1134	490	644
		Biological process	GO:0050789	regulation of biological process	999/6837	Cluster-82290.13;Cluster-88968.348;Cluster-59150.36;Cluster-78408.1;Cluster-55960.0;Cluster-74015.0;Cluster-79550.6;Cluster-59227.0;Cluster-32956.6;Cluster-58597.1;Cluster-63739.6;Cluster-27005.7;Cluster-38669.1;Cluster-32956.10;Cluster-42524.3;Cluster-61596.0;Cluster-66192.0;Cluster-84468.0;Cluster-55039.0;Cluster-67178.0;Cluster-45778.0;Cluster-15833.40;Cluster-62949.0;Cluster-32956.15;Cluster-…	999	438	561
		Biological process	GO:0051179	localization	653/6837	Cluster-61551.0;Cluster-77502.6;Cluster-66214.1;Cluster-77502.3;Cluster-83536.0;Cluster-40616.4;Cluster-26807.3;Cluster-73535.0;Cluster-53488.0;Cluster-94428.3;Cluster-92346.2;Cluster-83536.1;Cluster-76879.0;Cluster-66192.0;Cluster-60758.0;Cluster-55039.0;Cluster-92346.6;Cluster-97981.10;Cluster-62949.0;Cluster-68177.1;Cluster-97490.0;Cluster-56326.36;Cluster-97981.4;Cluster-59876.0;Cluster-6693.…	653	333	320
		Biological process	GO:0032502	developmental process	624/6837	Cluster-90167.1;Cluster-83262.13;Cluster-82290.13;Cluster-81695.8;Cluster-74015.0;Cluster-32956.6;Cluster-30779.0;Cluster-61364.0;Cluster-54136.1;Cluster-84435.7;Cluster-84236.1;Cluster-94317.5;Cluster-27005.7;Cluster-19981.2;Cluster-32956.10;Cluster-69931.0;Cluster-76879.0;Cluster-66192.0;Cluster-67178.0;Cluster-45778.0;Cluster-32956.15;Cluster-77027.1;Cluster-71191.0;Cluster-21189.3;Cluster-670…	624	292	332
		Cellular component	GO:0110165	cellular anatomical entity	4231/6837	Cluster-89744.10;Cluster-33701.0;Cluster-88968.368;Cluster-88609.37;Cluster-74573.0;Cluster-57310.0;Cluster-61551.0;Cluster-58849.0;Cluster-77502.6;Cluster-82825.0;Cluster-66428.53;Cluster-66214.1;Cluster-77502.3;Cluster-63223.0;Cluster-83262.13;Cluster-48208.20;Cluster-23894.0;Cluster-72516.8;Cluster-65701.0;Cluster-82290.13;Cluster-92520.0;Cluster-47628.0;Cluster-43224.1;Cluster-81695.8;Cluster…	4231	2091	2140
		Cellular component	GO:0032991	protein-containing complex	898/6837	Cluster-82290.13;Cluster-78408.1;Cluster-57175.0;Cluster-65971.2;Cluster-62240.0;Cluster-91825.2;Cluster-79550.6;Cluster-86658.35;Cluster-6388.3;Cluster-21708.3;Cluster-83536.0;Cluster-84236.1;Cluster-73535.0;Cluster-71205.0;Cluster-67767.0;Cluster-84326.2;Cluster-83536.1;Cluster-42524.3;Cluster-67209.1;Cluster-34205.2;Cluster-84468.0;Cluster-55039.0;Cluster-59315.0;Cluster-63159.1;Cluster-56114.…	898	417	481
