# Supplementary material for: Transcriptome and metabolome profiling unveil the accumulation of chlorogenic acid in autooctoploid Gongju
Source: Front Plant Sci. 2024 Nov 1;15:1461357. doi: 10.3389/fpls.2024.1461357 (PMC11563975; doi:10.3389/fpls.2024.1461357)
Supplement: Supplementary file 12 [file Table4.xlsx]

## Sheet: Sheet1
	Table S4 Gene Ontology (GO) term enrichment analysis of DEGs
		Category	GOID	Description	DiffRatio	BgRatio	P-value	Adjusted P-value	All_index	Count_all	Up_index	Count_up	Down_index	Count_down
	4EF vs. 8EF	Biological process	GO:0051493	regulation of cytoskeleton organization	59/6268 0.94%	481/103644 0.46%	2.49567e-07	3.34021e-05	Cluster-74666.0;Cluster-63969.0;Cluster-77073.0;Cluster-82575.3;Cluster-58457.0;Cluster-43112.0;Cluster-64662.0;Cluster-95210.0;Cluster-90298.0;Cluster-97934.0;Cluster-28067.8;Cluster-43936.0;Cluster-16783.1;Cluster-94893.0;Cluster-26883.1;Cluster-44271.0;Cluster-80733.4;Cluster-27362.0;Cluster-80733.2;Cluster-71702.0;Cluster-85639.11860;Cluster-61148.0;Cluster-45692.0;Cluster-27612.0;Cluster-254…	59	Cluster-74666.0;Cluster-63969.0;Cluster-77073.0;Cluster-82575.3;Cluster-58457.0;Cluster-43112.0;Cluster-95210.0;Cluster-90298.0;Cluster-97934.0;Cluster-28067.8;Cluster-43936.0;Cluster-16783.1;Cluster-94893.0;Cluster-26883.1;Cluster-44271.0;Cluster-27362.0;Cluster-71702.0;Cluster-85639.11860;Cluster-61148.0;Cluster-45692.0;Cluster-27612.0;Cluster-25413.0;Cluster-21557.0;Cluster-28120.0;Cluster-183…	49	Cluster-64662.0;Cluster-80733.4;Cluster-80733.2;Cluster-80733.1;Cluster-80733.6;Cluster-80733.5;Cluster-80733.0;Cluster-78880.0;Cluster-88635.3;Cluster-76939.5	10
		Biological process	GO:0006636	unsaturated fatty acid biosynthetic process	58/6268 0.93%	235/103644 0.23%	2.34583e-20	3.92457e-17	Cluster-48107.21;Cluster-88094.3;Cluster-51832.0;Cluster-88094.2;Cluster-93310.22;Cluster-48107.16;Cluster-93310.21;Cluster-94616.0;Cluster-48107.9;Cluster-48107.12;Cluster-88094.1;Cluster-88302.0;Cluster-48107.13;Cluster-63021.12;Cluster-76479.0;Cluster-93310.19;Cluster-93310.14;Cluster-48107.5;Cluster-93310.17;Cluster-48107.8;Cluster-60702.4;Cluster-63021.4;Cluster-75678.0;Cluster-96944.1;Clust…	58	Cluster-48107.21;Cluster-88094.3;Cluster-51832.0;Cluster-88094.2;Cluster-93310.22;Cluster-48107.16;Cluster-93310.21;Cluster-94616.0;Cluster-48107.9;Cluster-48107.12;Cluster-88094.1;Cluster-88302.0;Cluster-48107.13;Cluster-63021.12;Cluster-76479.0;Cluster-93310.19;Cluster-93310.14;Cluster-48107.5;Cluster-93310.17;Cluster-48107.8;Cluster-60702.4;Cluster-63021.4;Cluster-75678.0;Cluster-96944.1;Clust…	57	Cluster-48608.0	1
		Biological process	GO:0033559	unsaturated fatty acid metabolic process	58/6268 0.93%	235/103644 0.23%	2.34583e-20	3.92457e-17	Cluster-48107.21;Cluster-88094.3;Cluster-51832.0;Cluster-88094.2;Cluster-93310.22;Cluster-48107.16;Cluster-93310.21;Cluster-94616.0;Cluster-48107.9;Cluster-48107.12;Cluster-88094.1;Cluster-88302.0;Cluster-48107.13;Cluster-63021.12;Cluster-76479.0;Cluster-93310.19;Cluster-93310.14;Cluster-48107.5;Cluster-93310.17;Cluster-48107.8;Cluster-60702.4;Cluster-63021.4;Cluster-75678.0;Cluster-96944.1;Clust…	58	Cluster-48107.21;Cluster-88094.3;Cluster-51832.0;Cluster-88094.2;Cluster-93310.22;Cluster-48107.16;Cluster-93310.21;Cluster-94616.0;Cluster-48107.9;Cluster-48107.12;Cluster-88094.1;Cluster-88302.0;Cluster-48107.13;Cluster-63021.12;Cluster-76479.0;Cluster-93310.19;Cluster-93310.14;Cluster-48107.5;Cluster-93310.17;Cluster-48107.8;Cluster-60702.4;Cluster-63021.4;Cluster-75678.0;Cluster-96944.1;Clust…	57	Cluster-48608.0	1
		Biological process	GO:1901568	fatty acid derivative metabolic process	56/6268 0.89%	389/103644 0.38%	1.94125e-09	3.41864e-07	Cluster-74624.2;Cluster-30674.0;Cluster-40856.0;Cluster-75867.4;Cluster-66334.1;Cluster-57698.0;Cluster-60025.9;Cluster-86915.4;Cluster-45360.0;Cluster-30594.0;Cluster-41901.0;Cluster-91732.0;Cluster-55535.0;Cluster-89638.0;Cluster-62575.0;Cluster-81012.0;Cluster-27727.0;Cluster-22324.0;Cluster-19055.0;Cluster-70554.0;Cluster-26628.0;Cluster-31577.0;Cluster-11549.0;Cluster-95722.0;Cluster-49281.0…	56	Cluster-74624.2;Cluster-30674.0;Cluster-40856.0;Cluster-75867.4;Cluster-66334.1;Cluster-57698.0;Cluster-60025.9;Cluster-86915.4;Cluster-45360.0;Cluster-30594.0;Cluster-41901.0;Cluster-91732.0;Cluster-55535.0;Cluster-89638.0;Cluster-62575.0;Cluster-81012.0;Cluster-27727.0;Cluster-22324.0;Cluster-19055.0;Cluster-70554.0;Cluster-26628.0;Cluster-31577.0;Cluster-11549.0;Cluster-95722.0;Cluster-49281.0…	51	Cluster-80751.5;Cluster-95811.4;Cluster-51891.7;Cluster-87828.4;Cluster-92452.6	5
		Biological process	GO:0002181	cytoplasmic translation	56/6268 0.89%	473/103644 0.46%	1.51873e-06	0.00015399	Cluster-73489.0;Cluster-44533.0;Cluster-71205.1;Cluster-48170.0;Cluster-36226.15;Cluster-78106.0;Cluster-84326.3;Cluster-62179.0;Cluster-69486.3;Cluster-9064.0;Cluster-93869.0;Cluster-41225.0;Cluster-94176.1;Cluster-36556.0;Cluster-93055.1;Cluster-52598.0;Cluster-46073.0;Cluster-97750.1;Cluster-20108.0;Cluster-66663.45;Cluster-83739.2;Cluster-56114.1;Cluster-77600.3;Cluster-67767.1;Cluster-31443.…	56	Cluster-73489.0;Cluster-44533.0;Cluster-71205.1;Cluster-48170.0;Cluster-36226.15;Cluster-78106.0;Cluster-84326.3;Cluster-62179.0;Cluster-69486.3;Cluster-9064.0;Cluster-93869.0;Cluster-41225.0;Cluster-94176.1;Cluster-36556.0;Cluster-93055.1;Cluster-52598.0;Cluster-46073.0;Cluster-97750.1;Cluster-20108.0;Cluster-66663.45;Cluster-83739.2;Cluster-56114.1;Cluster-77600.3;Cluster-67767.1;Cluster-31443.…	54	Cluster-46473.0;Cluster-36226.3	2
		Biological process	GO:1901136	carbohydrate derivative catabolic process	54/6268 0.86%	340/103644 0.33%	9.89864e-11	2.36578e-08	Cluster-91055.12;Cluster-91055.15;Cluster-91055.9;Cluster-70441.1;Cluster-91055.4;Cluster-52404.23;Cluster-91055.10;Cluster-70441.0;Cluster-91055.2;Cluster-30674.0;Cluster-36073.0;Cluster-91055.14;Cluster-54427.0;Cluster-52404.31;Cluster-62796.0;Cluster-91055.8;Cluster-78373.0;Cluster-92212.8;Cluster-97790.0;Cluster-78484.0;Cluster-83821.3;Cluster-27727.0;Cluster-52404.3;Cluster-52625.1;Cluster-5…	54	Cluster-91055.12;Cluster-91055.15;Cluster-91055.9;Cluster-70441.1;Cluster-91055.4;Cluster-52404.23;Cluster-91055.10;Cluster-70441.0;Cluster-91055.2;Cluster-30674.0;Cluster-36073.0;Cluster-91055.14;Cluster-54427.0;Cluster-52404.31;Cluster-62796.0;Cluster-91055.8;Cluster-78373.0;Cluster-92212.8;Cluster-97790.0;Cluster-78484.0;Cluster-83821.3;Cluster-27727.0;Cluster-52404.3;Cluster-52625.1;Cluster-5…	53	Cluster-50107.9	1
		Biological process	GO:0006637	acyl-CoA metabolic process	52/6268 0.83%	486/103644 0.47%	5.62391e-05	0.00272719	Cluster-7534.3;Cluster-48310.0;Cluster-54929.0;Cluster-77594.0;Cluster-30674.0;Cluster-40856.0;Cluster-23664.0;Cluster-32425.0;Cluster-20283.0;Cluster-86915.4;Cluster-90660.0;Cluster-55535.0;Cluster-89638.0;Cluster-73614.0;Cluster-62575.0;Cluster-97343.1;Cluster-18171.1;Cluster-27727.0;Cluster-17567.2;Cluster-9936.0;Cluster-26628.0;Cluster-11549.0;Cluster-95722.0;Cluster-49281.0;Cluster-73614.2;C…	52	Cluster-7534.3;Cluster-48310.0;Cluster-54929.0;Cluster-77594.0;Cluster-30674.0;Cluster-40856.0;Cluster-23664.0;Cluster-32425.0;Cluster-20283.0;Cluster-86915.4;Cluster-90660.0;Cluster-55535.0;Cluster-89638.0;Cluster-73614.0;Cluster-62575.0;Cluster-97343.1;Cluster-18171.1;Cluster-27727.0;Cluster-17567.2;Cluster-9936.0;Cluster-26628.0;Cluster-11549.0;Cluster-95722.0;Cluster-49281.0;Cluster-73614.2;C…	51	Cluster-18075.11	1
		Biological process	GO:0035383	thioester metabolic process	52/6268 0.83%	486/103644 0.47%	5.62391e-05	0.00272719	Cluster-7534.3;Cluster-48310.0;Cluster-54929.0;Cluster-77594.0;Cluster-30674.0;Cluster-40856.0;Cluster-23664.0;Cluster-32425.0;Cluster-20283.0;Cluster-86915.4;Cluster-90660.0;Cluster-55535.0;Cluster-89638.0;Cluster-73614.0;Cluster-62575.0;Cluster-97343.1;Cluster-18171.1;Cluster-27727.0;Cluster-17567.2;Cluster-9936.0;Cluster-26628.0;Cluster-11549.0;Cluster-95722.0;Cluster-49281.0;Cluster-73614.2;C…	52	Cluster-7534.3;Cluster-48310.0;Cluster-54929.0;Cluster-77594.0;Cluster-30674.0;Cluster-40856.0;Cluster-23664.0;Cluster-32425.0;Cluster-20283.0;Cluster-86915.4;Cluster-90660.0;Cluster-55535.0;Cluster-89638.0;Cluster-73614.0;Cluster-62575.0;Cluster-97343.1;Cluster-18171.1;Cluster-27727.0;Cluster-17567.2;Cluster-9936.0;Cluster-26628.0;Cluster-11549.0;Cluster-95722.0;Cluster-49281.0;Cluster-73614.2;C…	51	Cluster-18075.11	1
		Biological process	GO:0019395	fatty acid oxidation	45/6268 0.72%	440/103644 0.42%	0.000456031	0.0142606	Cluster-61048.0;Cluster-49334.0;Cluster-46419.5;Cluster-74177.0;Cluster-76479.0;Cluster-39181.0;Cluster-67018.1;Cluster-79263.0;Cluster-35038.1;Cluster-90230.1;Cluster-60702.4;Cluster-36557.0;Cluster-35399.0;Cluster-90725.0;Cluster-33059.0;Cluster-91091.0;Cluster-56239.1;Cluster-46419.7;Cluster-10192.1;Cluster-40909.0;Cluster-84521.0;Cluster-83417.4;Cluster-24146.3;Cluster-79908.0;Cluster-73871.2…	45	Cluster-61048.0;Cluster-49334.0;Cluster-46419.5;Cluster-74177.0;Cluster-76479.0;Cluster-39181.0;Cluster-67018.1;Cluster-79263.0;Cluster-35038.1;Cluster-60702.4;Cluster-36557.0;Cluster-35399.0;Cluster-90725.0;Cluster-33059.0;Cluster-91091.0;Cluster-56239.1;Cluster-46419.7;Cluster-10192.1;Cluster-40909.0;Cluster-84521.0;Cluster-83417.4;Cluster-24146.3;Cluster-79908.0;Cluster-73871.2;Cluster-8459.0;…	40	Cluster-90230.1;Cluster-80065.2;Cluster-90230.0;Cluster-80065.7;Cluster-80065.4	5
		Biological process	GO:0044275	cellular carbohydrate catabolic process	44/6268 0.7%	499/103644 0.48%	0.00847796	0.121228	Cluster-78382.1;Cluster-29469.0;Cluster-34665.0;Cluster-10873.2;Cluster-11247.0;Cluster-45825.0;Cluster-43008.1;Cluster-10873.0;Cluster-59184.2;Cluster-95307.0;Cluster-88314.8;Cluster-39888.1;Cluster-17444.0;Cluster-23344.0;Cluster-29746.2;Cluster-62031.1;Cluster-10873.1;Cluster-10861.0;Cluster-2630.0;Cluster-31479.0;Cluster-88314.2;Cluster-15940.0;Cluster-45825.3;Cluster-56067.0;Cluster-90485.0;…	44	Cluster-78382.1;Cluster-29469.0;Cluster-34665.0;Cluster-10873.2;Cluster-11247.0;Cluster-45825.0;Cluster-43008.1;Cluster-10873.0;Cluster-59184.2;Cluster-95307.0;Cluster-88314.8;Cluster-39888.1;Cluster-17444.0;Cluster-23344.0;Cluster-62031.1;Cluster-10873.1;Cluster-10861.0;Cluster-2630.0;Cluster-31479.0;Cluster-88314.2;Cluster-15940.0;Cluster-45825.3;Cluster-56067.0;Cluster-90485.0;Cluster-24406.0;…	41	Cluster-29746.2;Cluster-62183.13;Cluster-70229.6	3
		Cellular component	GO:0140534	endoplasmic reticulum protein-containing complex	52/6524 0.8%	430/105539 0.41%	3.51462e-06	0.00106141	Cluster-90536.0;Cluster-83503.2;Cluster-30803.0;Cluster-55193.0;Cluster-71708.0;Cluster-52914.0;Cluster-78408.0;Cluster-29378.0;Cluster-24562.0;Cluster-45166.0;Cluster-71082.0;Cluster-7623.0;Cluster-59496.6;Cluster-21160.0;Cluster-79497.2;Cluster-32918.0;Cluster-37553.1;Cluster-34984.0;Cluster-19055.0;Cluster-39488.0;Cluster-51164.0;Cluster-97747.1;Cluster-25748.0;Cluster-18558.0;Cluster-6814.0;C…	52	Cluster-90536.0;Cluster-83503.2;Cluster-30803.0;Cluster-55193.0;Cluster-71708.0;Cluster-52914.0;Cluster-78408.0;Cluster-29378.0;Cluster-24562.0;Cluster-45166.0;Cluster-71082.0;Cluster-7623.0;Cluster-59496.6;Cluster-21160.0;Cluster-79497.2;Cluster-32918.0;Cluster-37553.1;Cluster-34984.0;Cluster-19055.0;Cluster-39488.0;Cluster-51164.0;Cluster-97747.1;Cluster-25748.0;Cluster-18558.0;Cluster-6814.0;C…	48	Cluster-46445.1;Cluster-75238.15;Cluster-85639.58;Cluster-83864.0	4
		Cellular component	GO:1990351	transporter complex	52/6524 0.8%	466/105539 0.44%	3.27827e-05	0.00396015	Cluster-48669.13;Cluster-83241.0;Cluster-42037.0;Cluster-85773.0;Cluster-50469.0;Cluster-61198.0;Cluster-53762.0;Cluster-55251.0;Cluster-72135.0;Cluster-89523.1;Cluster-77106.1;Cluster-89003.0;Cluster-77022.2;Cluster-24374.2;Cluster-83278.0;Cluster-23275.0;Cluster-46897.0;Cluster-26614.0;Cluster-83563.1;Cluster-24374.0;Cluster-19784.0;Cluster-49163.1;Cluster-44143.0;Cluster-34862.0;Cluster-34422.…	52	Cluster-48669.13;Cluster-83241.0;Cluster-42037.0;Cluster-85773.0;Cluster-50469.0;Cluster-61198.0;Cluster-53762.0;Cluster-55251.0;Cluster-72135.0;Cluster-89523.1;Cluster-77106.1;Cluster-89003.0;Cluster-77022.2;Cluster-24374.2;Cluster-83278.0;Cluster-23275.0;Cluster-46897.0;Cluster-26614.0;Cluster-83563.1;Cluster-24374.0;Cluster-19784.0;Cluster-49163.1;Cluster-44143.0;Cluster-34862.0;Cluster-34422.…	50	Cluster-67113.0;Cluster-71018.13	2
		Cellular component	GO:1902495	transmembrane transporter complex	51/6524 0.78%	448/105539 0.42%	2.28908e-05	0.0034565	Cluster-48669.13;Cluster-83241.0;Cluster-42037.0;Cluster-85773.0;Cluster-50469.0;Cluster-61198.0;Cluster-53762.0;Cluster-55251.0;Cluster-72135.0;Cluster-89523.1;Cluster-77106.1;Cluster-89003.0;Cluster-77022.2;Cluster-24374.2;Cluster-83278.0;Cluster-23275.0;Cluster-46897.0;Cluster-26614.0;Cluster-83563.1;Cluster-24374.0;Cluster-19784.0;Cluster-49163.1;Cluster-44143.0;Cluster-34862.0;Cluster-34422.…	51	Cluster-48669.13;Cluster-83241.0;Cluster-42037.0;Cluster-85773.0;Cluster-50469.0;Cluster-61198.0;Cluster-53762.0;Cluster-55251.0;Cluster-72135.0;Cluster-89523.1;Cluster-77106.1;Cluster-89003.0;Cluster-77022.2;Cluster-24374.2;Cluster-83278.0;Cluster-23275.0;Cluster-46897.0;Cluster-26614.0;Cluster-83563.1;Cluster-24374.0;Cluster-19784.0;Cluster-49163.1;Cluster-44143.0;Cluster-34862.0;Cluster-34422.…	49	Cluster-67113.0;Cluster-71018.13	2
		Cellular component	GO:0098803	respiratory chain complex	49/6524 0.75%	466/105539 0.44%	0.000228144	0.00765551	Cluster-83536.2;Cluster-48669.13;Cluster-83241.0;Cluster-75079.0;Cluster-81881.1;Cluster-42037.0;Cluster-62547.0;Cluster-85773.0;Cluster-50469.0;Cluster-61198.0;Cluster-53762.0;Cluster-45460.1;Cluster-55251.0;Cluster-72135.0;Cluster-89523.1;Cluster-77106.1;Cluster-77022.2;Cluster-46176.0;Cluster-24374.2;Cluster-83278.0;Cluster-87909.1;Cluster-23918.0;Cluster-26614.0;Cluster-83563.1;Cluster-24374.…	49	Cluster-83536.2;Cluster-48669.13;Cluster-83241.0;Cluster-75079.0;Cluster-81881.1;Cluster-42037.0;Cluster-62547.0;Cluster-85773.0;Cluster-50469.0;Cluster-61198.0;Cluster-53762.0;Cluster-45460.1;Cluster-55251.0;Cluster-72135.0;Cluster-89523.1;Cluster-77106.1;Cluster-77022.2;Cluster-46176.0;Cluster-24374.2;Cluster-83278.0;Cluster-87909.1;Cluster-23918.0;Cluster-26614.0;Cluster-83563.1;Cluster-24374.…	48	Cluster-71018.13	1
		Cellular component	GO:0000323	lytic vacuole	45/6524 0.69%	375/105539 0.36%	1.84884e-05	0.0034565	Cluster-65144.0;Cluster-68649.1;Cluster-69127.1;Cluster-58351.0;Cluster-9243.1;Cluster-9243.0;Cluster-9243.5;Cluster-56068.0;Cluster-90704.2;Cluster-27382.3;Cluster-87351.0;Cluster-8442.0;Cluster-78457.4;Cluster-3652.1;Cluster-9243.7;Cluster-16059.0;Cluster-83101.1;Cluster-8032.0;Cluster-9053.1;Cluster-9243.6;Cluster-9243.4;Cluster-26208.0;Cluster-21414.1;Cluster-7745.0;Cluster-59541.0;Cluster-87…	45	Cluster-65144.0;Cluster-68649.1;Cluster-69127.1;Cluster-58351.0;Cluster-9243.1;Cluster-9243.0;Cluster-9243.5;Cluster-56068.0;Cluster-90704.2;Cluster-27382.3;Cluster-87351.0;Cluster-8442.0;Cluster-78457.4;Cluster-3652.1;Cluster-9243.7;Cluster-16059.0;Cluster-83101.1;Cluster-8032.0;Cluster-9053.1;Cluster-9243.6;Cluster-9243.4;Cluster-26208.0;Cluster-21414.1;Cluster-7745.0;Cluster-59541.0;Cluster-87…	43	Cluster-88555.1;Cluster-87004.0	2
		Cellular component	GO:0005788	endoplasmic reticulum lumen	45/6524 0.69%	391/105539 0.37%	5.13266e-05	0.00516688	Cluster-30907.3;Cluster-83503.2;Cluster-58821.0;Cluster-30803.0;Cluster-70734.0;Cluster-67367.15;Cluster-40441.0;Cluster-94632.3;Cluster-76393.0;Cluster-78408.0;Cluster-40568.0;Cluster-94632.0;Cluster-26324.3;Cluster-71085.0;Cluster-4760.1;Cluster-53667.0;Cluster-24562.0;Cluster-36936.0;Cluster-94632.4;Cluster-94632.8;Cluster-30907.6;Cluster-53140.1;Cluster-89526.0;Cluster-76278.0;Cluster-83101.1…	45	Cluster-30907.3;Cluster-83503.2;Cluster-58821.0;Cluster-30803.0;Cluster-70734.0;Cluster-67367.15;Cluster-40441.0;Cluster-94632.3;Cluster-76393.0;Cluster-78408.0;Cluster-40568.0;Cluster-94632.0;Cluster-26324.3;Cluster-71085.0;Cluster-4760.1;Cluster-53667.0;Cluster-24562.0;Cluster-36936.0;Cluster-94632.4;Cluster-94632.8;Cluster-30907.6;Cluster-53140.1;Cluster-89526.0;Cluster-76278.0;Cluster-83101.1…	44	Cluster-85639.58	1
		Cellular component	GO:0005844	polysome	44/6524 0.67%	481/105539 0.46%	0.00656893	0.102926	Cluster-40359.0;Cluster-73489.0;Cluster-52977.0;Cluster-64003.0;Cluster-48413.0;Cluster-84326.3;Cluster-63040.0;Cluster-60298.0;Cluster-97260.3;Cluster-48550.24;Cluster-88067.0;Cluster-76553.3;Cluster-75326.1;Cluster-50747.1;Cluster-31443.1;Cluster-83131.1;Cluster-65193.2;Cluster-35759.0;Cluster-18107.0;Cluster-81741.3;Cluster-60978.0;Cluster-79968.0;Cluster-85692.5;Cluster-72421.0;Cluster-58970.…	44	Cluster-40359.0;Cluster-73489.0;Cluster-52977.0;Cluster-64003.0;Cluster-48413.0;Cluster-84326.3;Cluster-63040.0;Cluster-60298.0;Cluster-97260.3;Cluster-48550.24;Cluster-88067.0;Cluster-76553.3;Cluster-75326.1;Cluster-50747.1;Cluster-31443.1;Cluster-83131.1;Cluster-65193.2;Cluster-35759.0;Cluster-18107.0;Cluster-81741.3;Cluster-60978.0;Cluster-79968.0;Cluster-85692.5;Cluster-72421.0;Cluster-58970.…	42	Cluster-91392.9;Cluster-83179.4	2
		Cellular component	GO:0005770	late endosome	40/6524 0.61%	456/105539 0.43%	0.017302	0.209008	Cluster-32922.0;Cluster-48339.0;Cluster-41693.0;Cluster-18595.0;Cluster-93331.0;Cluster-3652.1;Cluster-46719.0;Cluster-19468.0;Cluster-88692.0;Cluster-29034.0;Cluster-39409.0;Cluster-80539.0;Cluster-80103.0;Cluster-20931.0;Cluster-36750.0;Cluster-36926.0;Cluster-22145.0;Cluster-26518.0;Cluster-10751.0;Cluster-75084.8;Cluster-88422.0;Cluster-10163.0;Cluster-27177.0;Cluster-24172.0;Cluster-88968.31…	40	Cluster-32922.0;Cluster-48339.0;Cluster-41693.0;Cluster-18595.0;Cluster-93331.0;Cluster-3652.1;Cluster-46719.0;Cluster-19468.0;Cluster-88692.0;Cluster-29034.0;Cluster-39409.0;Cluster-80539.0;Cluster-80103.0;Cluster-20931.0;Cluster-36750.0;Cluster-36926.0;Cluster-22145.0;Cluster-26518.0;Cluster-10751.0;Cluster-75084.8;Cluster-88422.0;Cluster-10163.0;Cluster-27177.0;Cluster-24172.0;Cluster-12996.0;…	38	Cluster-88968.319;Cluster-91653.53	2
		Cellular component	GO:0030176	integral component of endoplasmic reticulum membrane	40/6524 0.61%	483/105539 0.46%	0.0382472	0.251101	Cluster-40856.0;Cluster-52914.0;Cluster-56085.0;Cluster-71082.0;Cluster-55535.0;Cluster-91453.0;Cluster-59496.6;Cluster-74540.2;Cluster-91692.1;Cluster-19510.0;Cluster-79120.0;Cluster-93496.0;Cluster-76796.0;Cluster-22458.0;Cluster-97747.1;Cluster-26945.0;Cluster-21795.0;Cluster-21414.1;Cluster-18645.0;Cluster-19187.0;Cluster-7605.0;Cluster-4997.0;Cluster-5949.0;Cluster-18488.0;Cluster-19378.0;Cl…	40	Cluster-40856.0;Cluster-52914.0;Cluster-56085.0;Cluster-71082.0;Cluster-55535.0;Cluster-91453.0;Cluster-59496.6;Cluster-74540.2;Cluster-91692.1;Cluster-19510.0;Cluster-79120.0;Cluster-93496.0;Cluster-76796.0;Cluster-22458.0;Cluster-97747.1;Cluster-26945.0;Cluster-21795.0;Cluster-21414.1;Cluster-18645.0;Cluster-19187.0;Cluster-7605.0;Cluster-4997.0;Cluster-5949.0;Cluster-18488.0;Cluster-19378.0;Cl…	39	Cluster-88555.1	1
		Cellular component	GO:0031227	intrinsic component of endoplasmic reticulum membrane	40/6524 0.61%	484/105539 0.46%	0.0392877	0.255159	Cluster-40856.0;Cluster-52914.0;Cluster-56085.0;Cluster-71082.0;Cluster-55535.0;Cluster-91453.0;Cluster-59496.6;Cluster-74540.2;Cluster-91692.1;Cluster-19510.0;Cluster-79120.0;Cluster-93496.0;Cluster-76796.0;Cluster-22458.0;Cluster-97747.1;Cluster-26945.0;Cluster-21795.0;Cluster-21414.1;Cluster-18645.0;Cluster-19187.0;Cluster-7605.0;Cluster-4997.0;Cluster-5949.0;Cluster-18488.0;Cluster-19378.0;Cl…	40	Cluster-40856.0;Cluster-52914.0;Cluster-56085.0;Cluster-71082.0;Cluster-55535.0;Cluster-91453.0;Cluster-59496.6;Cluster-74540.2;Cluster-91692.1;Cluster-19510.0;Cluster-79120.0;Cluster-93496.0;Cluster-76796.0;Cluster-22458.0;Cluster-97747.1;Cluster-26945.0;Cluster-21795.0;Cluster-21414.1;Cluster-18645.0;Cluster-19187.0;Cluster-7605.0;Cluster-4997.0;Cluster-5949.0;Cluster-18488.0;Cluster-19378.0;Cl…	39	Cluster-88555.1	1
		Molecular function	GO:0004312	fatty acid synthase activity	55/6742 0.82%	317/111816 0.28%	1.74351e-12	7.36197e-10	Cluster-94616.0;Cluster-66916.0;Cluster-89985.3;Cluster-81307.7;Cluster-88302.0;Cluster-63021.1;Cluster-63021.12;Cluster-63021.11;Cluster-6191.2;Cluster-4598.0;Cluster-63021.4;Cluster-59369.0;Cluster-92369.2;Cluster-35426.1;Cluster-50645.0;Cluster-81012.0;Cluster-94356.1;Cluster-19055.0;Cluster-41720.3;Cluster-63021.5;Cluster-77018.0;Cluster-77018.3;Cluster-73525.0;Cluster-73940.1;Cluster-56938.1…	55	Cluster-94616.0;Cluster-66916.0;Cluster-89985.3;Cluster-81307.7;Cluster-88302.0;Cluster-63021.1;Cluster-63021.12;Cluster-63021.11;Cluster-6191.2;Cluster-4598.0;Cluster-63021.4;Cluster-59369.0;Cluster-92369.2;Cluster-35426.1;Cluster-50645.0;Cluster-81012.0;Cluster-94356.1;Cluster-19055.0;Cluster-41720.3;Cluster-63021.5;Cluster-77018.0;Cluster-77018.3;Cluster-73525.0;Cluster-73940.1;Cluster-56938.1…	55	--	0
		Molecular function	GO:0005085	guanyl-nucleotide exchange factor activity	55/6742 0.82%	384/111816 0.34%	2.93165e-09	8.25259e-07	Cluster-61883.0;Cluster-45237.0;Cluster-16635.0;Cluster-80373.0;Cluster-7433.0;Cluster-38319.0;Cluster-13160.0;Cluster-65630.1;Cluster-67509.0;Cluster-90298.0;Cluster-45839.0;Cluster-8735.2;Cluster-44271.0;Cluster-76800.0;Cluster-38553.0;Cluster-93182.1;Cluster-8735.0;Cluster-8735.4;Cluster-61999.1;Cluster-35090.0;Cluster-84902.0;Cluster-8735.1;Cluster-17680.0;Cluster-82419.0;Cluster-85639.9153;C…	55	Cluster-61883.0;Cluster-45237.0;Cluster-16635.0;Cluster-80373.0;Cluster-7433.0;Cluster-38319.0;Cluster-13160.0;Cluster-65630.1;Cluster-67509.0;Cluster-90298.0;Cluster-45839.0;Cluster-8735.2;Cluster-44271.0;Cluster-76800.0;Cluster-38553.0;Cluster-93182.1;Cluster-8735.0;Cluster-8735.4;Cluster-35090.0;Cluster-8735.1;Cluster-17680.0;Cluster-82419.0;Cluster-85639.9153;Cluster-18328.0;Cluster-52649.0;C…	47	Cluster-61999.1;Cluster-84902.0;Cluster-85639.9152;Cluster-74073.1;Cluster-86561.7;Cluster-52918.0;Cluster-96079.1;Cluster-92629.2	8
		Molecular function	GO:0015144	carbohydrate transmembrane transporter activity	51/6742 0.76%	447/111816 0.4%	1.12126e-05	0.000504792	Cluster-81695.8;Cluster-56162.0;Cluster-46802.6;Cluster-45252.1;Cluster-82180.0;Cluster-59607.8;Cluster-28956.0;Cluster-72298.0;Cluster-88613.1;Cluster-13147.0;Cluster-10276.0;Cluster-82180.1;Cluster-7076.0;Cluster-75608.0;Cluster-75169.6;Cluster-6404.0;Cluster-59607.14;Cluster-23164.0;Cluster-25186.0;Cluster-3944.0;Cluster-5388.0;Cluster-9471.0;Cluster-10314.0;Cluster-7942.0;Cluster-9104.0;Clust…	51	Cluster-81695.8;Cluster-56162.0;Cluster-46802.6;Cluster-45252.1;Cluster-82180.0;Cluster-59607.8;Cluster-28956.0;Cluster-72298.0;Cluster-88613.1;Cluster-13147.0;Cluster-10276.0;Cluster-82180.1;Cluster-7076.0;Cluster-75608.0;Cluster-75169.6;Cluster-6404.0;Cluster-59607.14;Cluster-23164.0;Cluster-25186.0;Cluster-3944.0;Cluster-5388.0;Cluster-9471.0;Cluster-10314.0;Cluster-7942.0;Cluster-9104.0;Clust…	50	Cluster-84086.33	1
		Molecular function	GO:0051119	sugar transmembrane transporter activity	48/6742 0.71%	359/111816 0.32%	2.36923e-07	2.10612e-05	Cluster-81695.8;Cluster-56162.0;Cluster-45252.1;Cluster-82180.0;Cluster-59607.8;Cluster-28956.0;Cluster-72298.0;Cluster-88613.1;Cluster-13147.0;Cluster-10276.0;Cluster-82180.1;Cluster-7076.0;Cluster-75608.0;Cluster-75169.6;Cluster-6404.0;Cluster-59607.14;Cluster-23164.0;Cluster-25186.0;Cluster-3944.0;Cluster-5388.0;Cluster-9471.0;Cluster-10314.0;Cluster-7942.0;Cluster-9104.0;Cluster-45252.0;Clust…	48	Cluster-81695.8;Cluster-56162.0;Cluster-45252.1;Cluster-82180.0;Cluster-59607.8;Cluster-28956.0;Cluster-72298.0;Cluster-88613.1;Cluster-13147.0;Cluster-10276.0;Cluster-82180.1;Cluster-7076.0;Cluster-75608.0;Cluster-75169.6;Cluster-6404.0;Cluster-59607.14;Cluster-23164.0;Cluster-25186.0;Cluster-3944.0;Cluster-5388.0;Cluster-9471.0;Cluster-10314.0;Cluster-7942.0;Cluster-9104.0;Cluster-45252.0;Clust…	47	Cluster-84086.33	1
		Molecular function	GO:0071949	FAD binding	48/6742 0.71%	460/111816 0.41%	0.00017863	0.0053876	Cluster-83698.0;Cluster-59375.0;Cluster-76107.2;Cluster-87530.10;Cluster-94713.0;Cluster-22963.4;Cluster-76107.9;Cluster-90725.0;Cluster-61976.0;Cluster-89173.3;Cluster-94144.1;Cluster-89173.1;Cluster-84715.1;Cluster-87530.12;Cluster-34434.0;Cluster-87530.11;Cluster-13301.0;Cluster-7079.0;Cluster-9874.0;Cluster-64460.0;Cluster-7059.0;Cluster-50387.0;Cluster-17733.0;Cluster-76799.3;Cluster-89173.4…	48	Cluster-76107.2;Cluster-87530.10;Cluster-94713.0;Cluster-22963.4;Cluster-76107.9;Cluster-90725.0;Cluster-61976.0;Cluster-89173.3;Cluster-94144.1;Cluster-89173.1;Cluster-84715.1;Cluster-87530.12;Cluster-34434.0;Cluster-87530.11;Cluster-13301.0;Cluster-7079.0;Cluster-9874.0;Cluster-64460.0;Cluster-7059.0;Cluster-50387.0;Cluster-17733.0;Cluster-76799.3;Cluster-89173.4;Cluster-20007.0;Cluster-76107.0…	45	Cluster-83698.0;Cluster-59375.0;Cluster-76107.1	3
		Molecular function	GO:0003727	single-stranded RNA binding	48/6742 0.71%	484/111816 0.43%	0.00056267	0.0141843	Cluster-91103.0;Cluster-81220.0;Cluster-73227.0;Cluster-29399.0;Cluster-74949.2;Cluster-15972.1;Cluster-25262.0;Cluster-51366.0;Cluster-84189.6;Cluster-13302.0;Cluster-23437.1;Cluster-64023.2;Cluster-65331.1;Cluster-74949.3;Cluster-94357.0;Cluster-28859.4;Cluster-32513.0;Cluster-39709.0;Cluster-51871.1;Cluster-36023.0;Cluster-25068.0;Cluster-62122.3;Cluster-28859.2;Cluster-23437.7;Cluster-23437.0…	48	Cluster-91103.0;Cluster-81220.0;Cluster-73227.0;Cluster-29399.0;Cluster-74949.2;Cluster-15972.1;Cluster-25262.0;Cluster-51366.0;Cluster-84189.6;Cluster-13302.0;Cluster-23437.1;Cluster-64023.2;Cluster-65331.1;Cluster-74949.3;Cluster-94357.0;Cluster-28859.4;Cluster-32513.0;Cluster-39709.0;Cluster-51871.1;Cluster-36023.0;Cluster-25068.0;Cluster-62122.3;Cluster-28859.2;Cluster-23437.7;Cluster-23437.0…	43	Cluster-90876.2;Cluster-92143.2;Cluster-83262.19;Cluster-83262.9;Cluster-22405.28	5
		Molecular function	GO:0004712	protein serine/threonine/tyrosine kinase activity	47/6742 0.7%	378/111816 0.34%	2.48067e-06	0.000139662	Cluster-91801.0;Cluster-72236.0;Cluster-49721.0;Cluster-37862.0;Cluster-21017.0;Cluster-85113.0;Cluster-41788.0;Cluster-31029.0;Cluster-82089.0;Cluster-30260.0;Cluster-21280.0;Cluster-63674.0;Cluster-24209.0;Cluster-46587.0;Cluster-18051.0;Cluster-42775.0;Cluster-93570.0;Cluster-46715.0;Cluster-36451.0;Cluster-40233.0;Cluster-26189.0;Cluster-19190.0;Cluster-15231.0;Cluster-66469.0;Cluster-36883.0…	47	Cluster-91801.0;Cluster-72236.0;Cluster-49721.0;Cluster-37862.0;Cluster-21017.0;Cluster-85113.0;Cluster-41788.0;Cluster-31029.0;Cluster-82089.0;Cluster-30260.0;Cluster-21280.0;Cluster-63674.0;Cluster-24209.0;Cluster-46587.0;Cluster-18051.0;Cluster-42775.0;Cluster-93570.0;Cluster-46715.0;Cluster-36451.0;Cluster-40233.0;Cluster-26189.0;Cluster-19190.0;Cluster-15231.0;Cluster-66469.0;Cluster-36883.0…	45	Cluster-69403.7;Cluster-87310.5	2
		Molecular function	GO:0042277	peptide binding	46/6742 0.68%	433/111816 0.39%	0.000159878	0.0050221	Cluster-67005.0;Cluster-62464.0;Cluster-68936.0;Cluster-41149.0;Cluster-48428.0;Cluster-77345.0;Cluster-66789.0;Cluster-29747.0;Cluster-67765.0;Cluster-67178.1;Cluster-33342.0;Cluster-7833.0;Cluster-58088.0;Cluster-31128.0;Cluster-4970.0;Cluster-47028.0;Cluster-71746.1;Cluster-29568.0;Cluster-70291.1;Cluster-12026.0;Cluster-45496.1;Cluster-8580.0;Cluster-29747.2;Cluster-10493.0;Cluster-10562.0;Cl…	46	Cluster-62464.0;Cluster-68936.0;Cluster-41149.0;Cluster-48428.0;Cluster-77345.0;Cluster-66789.0;Cluster-29747.0;Cluster-67765.0;Cluster-67178.1;Cluster-33342.0;Cluster-7833.0;Cluster-58088.0;Cluster-31128.0;Cluster-4970.0;Cluster-47028.0;Cluster-71746.1;Cluster-29568.0;Cluster-70291.1;Cluster-12026.0;Cluster-45496.1;Cluster-8580.0;Cluster-29747.2;Cluster-10493.0;Cluster-10562.0;Cluster-24412.0;Cl…	44	Cluster-67005.0;Cluster-64865.0	2
		Molecular function	GO:0016877	ligase activity, forming carbon-sulfur bonds	46/6742 0.68%	471/111816 0.42%	0.000991563	0.0232544	Cluster-57689.0;Cluster-88612.0;Cluster-23664.0;Cluster-66334.1;Cluster-91851.14;Cluster-49156.0;Cluster-58294.0;Cluster-39291.0;Cluster-79160.1;Cluster-85833.4;Cluster-17567.2;Cluster-8071.0;Cluster-9936.0;Cluster-33926.0;Cluster-5423.0;Cluster-8704.0;Cluster-17106.1;Cluster-47806.1;Cluster-25586.0;Cluster-28667.2;Cluster-42875.0;Cluster-38338.0;Cluster-40101.0;Cluster-11591.0;Cluster-14862.0;Cl…	46	Cluster-57689.0;Cluster-88612.0;Cluster-23664.0;Cluster-66334.1;Cluster-91851.14;Cluster-49156.0;Cluster-58294.0;Cluster-39291.0;Cluster-79160.1;Cluster-85833.4;Cluster-17567.2;Cluster-8071.0;Cluster-9936.0;Cluster-33926.0;Cluster-5423.0;Cluster-8704.0;Cluster-17106.1;Cluster-47806.1;Cluster-25586.0;Cluster-28667.2;Cluster-42875.0;Cluster-38338.0;Cluster-40101.0;Cluster-11591.0;Cluster-14862.0;Cl…	40	Cluster-85061.5;Cluster-95811.4;Cluster-84497.1;Cluster-95081.7;Cluster-92540.0;Cluster-54460.32	6
		Molecular function	GO:0016717	oxidoreductase activity, acting on paired donors, with oxidation of a pair of donors resulting in the reduction of molecular oxygen to two molecules of water	45/6742 0.67%	134/111816 0.12%	5.30257e-22	8.95604e-19	Cluster-48107.21;Cluster-88094.3;Cluster-51832.0;Cluster-88094.2;Cluster-93310.22;Cluster-91227.0;Cluster-48107.16;Cluster-93310.21;Cluster-48107.9;Cluster-48107.12;Cluster-48107.13;Cluster-93310.19;Cluster-93310.14;Cluster-48107.5;Cluster-93310.17;Cluster-48107.8;Cluster-75678.0;Cluster-96944.1;Cluster-48107.19;Cluster-30555.0;Cluster-21003.0;Cluster-73076.0;Cluster-52995.1;Cluster-8416.0;Cluste…	45	Cluster-48107.21;Cluster-88094.3;Cluster-51832.0;Cluster-88094.2;Cluster-93310.22;Cluster-91227.0;Cluster-48107.16;Cluster-93310.21;Cluster-48107.9;Cluster-48107.12;Cluster-48107.13;Cluster-93310.19;Cluster-93310.14;Cluster-48107.5;Cluster-93310.17;Cluster-48107.8;Cluster-75678.0;Cluster-96944.1;Cluster-48107.19;Cluster-30555.0;Cluster-21003.0;Cluster-73076.0;Cluster-52995.1;Cluster-8416.0;Cluste…	44	Cluster-48608.0	1
	4BS vs. 8BS	Biological process	GO:1901136	carbohydrate derivative catabolic process	38/2245 1.69%	340/103644 0.33%	2.6192e-16	5.35364e-14	Cluster-70441.1;Cluster-91055.12;Cluster-91055.15;Cluster-91055.4;Cluster-91055.9;Cluster-91055.10;Cluster-91055.2;Cluster-70441.0;Cluster-91055.14;Cluster-52404.23;Cluster-92212.8;Cluster-62796.0;Cluster-91055.8;Cluster-52404.31;Cluster-91055.13;Cluster-52404.7;Cluster-52404.16;Cluster-91055.6;Cluster-91055.16;Cluster-1901.0;Cluster-88272.3;Cluster-52404.8;Cluster-92212.2;Cluster-91055.5;Cluster…	38	Cluster-70441.1;Cluster-91055.12;Cluster-91055.15;Cluster-91055.4;Cluster-91055.9;Cluster-91055.10;Cluster-91055.2;Cluster-70441.0;Cluster-91055.14;Cluster-52404.23;Cluster-92212.8;Cluster-62796.0;Cluster-91055.8;Cluster-52404.31;Cluster-91055.13;Cluster-52404.7;Cluster-52404.16;Cluster-91055.6;Cluster-91055.16;Cluster-1901.0;Cluster-88272.3;Cluster-52404.8;Cluster-92212.2;Cluster-91055.5;Cluster…	36	Cluster-78373.2;Cluster-39756.9	2
		Biological process	GO:0006636	unsaturated fatty acid biosynthetic process	37/2245 1.65%	235/103644 0.23%	6.05251e-21	1.54642e-18	Cluster-48107.21;Cluster-88094.3;Cluster-88094.2;Cluster-93310.22;Cluster-48107.9;Cluster-48107.16;Cluster-93310.21;Cluster-93310.14;Cluster-48107.12;Cluster-88094.1;Cluster-93310.17;Cluster-93310.19;Cluster-74819.0;Cluster-48107.5;Cluster-48107.8;Cluster-48107.13;Cluster-93310.12;Cluster-48107.19;Cluster-48107.7;Cluster-48107.20;Cluster-93310.0;Cluster-51832.0;Cluster-88094.4;Cluster-48107.6;Clu…	37	Cluster-48107.21;Cluster-88094.3;Cluster-88094.2;Cluster-93310.22;Cluster-48107.9;Cluster-48107.16;Cluster-93310.21;Cluster-93310.14;Cluster-48107.12;Cluster-88094.1;Cluster-93310.17;Cluster-93310.19;Cluster-74819.0;Cluster-48107.5;Cluster-48107.8;Cluster-48107.13;Cluster-93310.12;Cluster-48107.19;Cluster-48107.7;Cluster-48107.20;Cluster-93310.0;Cluster-51832.0;Cluster-88094.4;Cluster-48107.6;Clu…	33	Cluster-88705.5;Cluster-69033.0;Cluster-70094.0;Cluster-96944.0	4
		Biological process	GO:0033559	unsaturated fatty acid metabolic process	37/2245 1.65%	235/103644 0.23%	6.05251e-21	1.54642e-18	Cluster-48107.21;Cluster-88094.3;Cluster-88094.2;Cluster-93310.22;Cluster-48107.9;Cluster-48107.16;Cluster-93310.21;Cluster-93310.14;Cluster-48107.12;Cluster-88094.1;Cluster-93310.17;Cluster-93310.19;Cluster-74819.0;Cluster-48107.5;Cluster-48107.8;Cluster-48107.13;Cluster-93310.12;Cluster-48107.19;Cluster-48107.7;Cluster-48107.20;Cluster-93310.0;Cluster-51832.0;Cluster-88094.4;Cluster-48107.6;Clu…	37	Cluster-48107.21;Cluster-88094.3;Cluster-88094.2;Cluster-93310.22;Cluster-48107.9;Cluster-48107.16;Cluster-93310.21;Cluster-93310.14;Cluster-48107.12;Cluster-88094.1;Cluster-93310.17;Cluster-93310.19;Cluster-74819.0;Cluster-48107.5;Cluster-48107.8;Cluster-48107.13;Cluster-93310.12;Cluster-48107.19;Cluster-48107.7;Cluster-48107.20;Cluster-93310.0;Cluster-51832.0;Cluster-88094.4;Cluster-48107.6;Clu…	33	Cluster-88705.5;Cluster-69033.0;Cluster-70094.0;Cluster-96944.0	4
		Biological process	GO:0009808	lignin metabolic process	32/2245 1.43%	384/103644 0.37%	1.43477e-10	1.22195e-08	Cluster-72870.1;Cluster-34775.0;Cluster-34996.0;Cluster-46862.15;Cluster-46862.2;Cluster-96883.0;Cluster-32433.1;Cluster-80728.0;Cluster-96883.6;Cluster-80014.2;Cluster-46862.7;Cluster-88720.6;Cluster-9911.2;Cluster-84755.9;Cluster-96883.2;Cluster-88720.8;Cluster-46862.16;Cluster-83126.0;Cluster-46862.17;Cluster-46862.4;Cluster-66360.2;Cluster-84755.4;Cluster-92139.7;Cluster-29541.0;Cluster-88720…	32	Cluster-72870.1;Cluster-34775.0;Cluster-34996.0;Cluster-46862.15;Cluster-46862.2;Cluster-96883.0;Cluster-32433.1;Cluster-80728.0;Cluster-96883.6;Cluster-80014.2;Cluster-46862.7;Cluster-88720.6;Cluster-9911.2;Cluster-84755.9;Cluster-96883.2;Cluster-88720.8;Cluster-46862.16;Cluster-83126.0;Cluster-46862.17;Cluster-46862.4;Cluster-66360.2;Cluster-84755.4;Cluster-92139.7;Cluster-29541.0;Cluster-88720…	32	--	0
		Biological process	GO:0009809	lignin biosynthetic process	30/2245 1.34%	303/103644 0.29%	7.74618e-12	8.79622e-10	Cluster-72870.1;Cluster-34775.0;Cluster-34996.0;Cluster-46862.15;Cluster-46862.2;Cluster-96883.0;Cluster-32433.1;Cluster-80728.0;Cluster-96883.6;Cluster-80014.2;Cluster-46862.7;Cluster-88720.6;Cluster-84755.9;Cluster-96883.2;Cluster-88720.8;Cluster-46862.16;Cluster-83126.0;Cluster-46862.17;Cluster-46862.4;Cluster-66360.2;Cluster-84755.4;Cluster-92139.7;Cluster-29541.0;Cluster-88720.9;Cluster-9688…	30	Cluster-72870.1;Cluster-34775.0;Cluster-34996.0;Cluster-46862.15;Cluster-46862.2;Cluster-96883.0;Cluster-32433.1;Cluster-80728.0;Cluster-96883.6;Cluster-80014.2;Cluster-46862.7;Cluster-88720.6;Cluster-84755.9;Cluster-96883.2;Cluster-88720.8;Cluster-46862.16;Cluster-83126.0;Cluster-46862.17;Cluster-46862.4;Cluster-66360.2;Cluster-84755.4;Cluster-92139.7;Cluster-29541.0;Cluster-88720.9;Cluster-9688…	30	--	0
		Biological process	GO:0006040	amino sugar metabolic process	30/2245 1.34%	211/103644 0.2%	5.13945e-16	9.55002e-14	Cluster-70441.1;Cluster-91055.12;Cluster-91055.15;Cluster-91055.4;Cluster-91055.9;Cluster-91055.10;Cluster-91055.2;Cluster-70441.0;Cluster-91055.14;Cluster-92212.8;Cluster-62796.0;Cluster-91055.8;Cluster-91055.13;Cluster-91055.6;Cluster-91055.16;Cluster-1901.0;Cluster-88272.3;Cluster-92212.2;Cluster-91055.5;Cluster-91055.18;Cluster-88272.4;Cluster-92212.5;Cluster-78373.2;Cluster-88272.2;Cluster-9…	30	Cluster-70441.1;Cluster-91055.12;Cluster-91055.15;Cluster-91055.4;Cluster-91055.9;Cluster-91055.10;Cluster-91055.2;Cluster-70441.0;Cluster-91055.14;Cluster-92212.8;Cluster-62796.0;Cluster-91055.8;Cluster-91055.13;Cluster-91055.6;Cluster-91055.16;Cluster-1901.0;Cluster-88272.3;Cluster-92212.2;Cluster-91055.5;Cluster-91055.18;Cluster-88272.4;Cluster-92212.5;Cluster-88272.2;Cluster-90624.9;Cluster-9…	29	Cluster-78373.2	1
		Biological process	GO:0007166	cell surface receptor signaling pathway	30/2245 1.34%	476/103644 0.46%	2.84288e-07	1.23635e-05	Cluster-10496.17;Cluster-19864.58;Cluster-10496.59;Cluster-19864.40;Cluster-19864.51;Cluster-10496.50;Cluster-14468.3;Cluster-19864.46;Cluster-87133.1;Cluster-10496.58;Cluster-19864.59;Cluster-94182.3;Cluster-94007.0;Cluster-19864.27;Cluster-51079.9;Cluster-19864.55;Cluster-69873.3;Cluster-10496.25;Cluster-57202.4;Cluster-19864.45;Cluster-73416.1;Cluster-78410.6;Cluster-91860.0;Cluster-14468.4;Cl…	30	Cluster-10496.17;Cluster-19864.58;Cluster-10496.59;Cluster-19864.40;Cluster-19864.51;Cluster-10496.50;Cluster-14468.3;Cluster-19864.46;Cluster-87133.1;Cluster-10496.58;Cluster-19864.59;Cluster-94007.0;Cluster-19864.27;Cluster-51079.9;Cluster-19864.55;Cluster-69873.3;Cluster-10496.25;Cluster-57202.4;Cluster-19864.45;Cluster-73416.1;Cluster-78410.6;Cluster-91860.0;Cluster-14468.4;Cluster-19864.54;C…	29	Cluster-94182.3	1
		Biological process	GO:0006026	aminoglycan catabolic process	29/2245 1.29%	106/103644 0.1%	8.12753e-24	4.15317e-21	Cluster-70441.1;Cluster-91055.12;Cluster-91055.15;Cluster-91055.4;Cluster-91055.9;Cluster-91055.10;Cluster-91055.2;Cluster-70441.0;Cluster-91055.14;Cluster-92212.8;Cluster-62796.0;Cluster-91055.8;Cluster-91055.13;Cluster-91055.6;Cluster-91055.16;Cluster-1901.0;Cluster-88272.3;Cluster-92212.2;Cluster-91055.5;Cluster-91055.18;Cluster-88272.4;Cluster-92212.5;Cluster-78373.2;Cluster-88272.2;Cluster-9…	29	Cluster-70441.1;Cluster-91055.12;Cluster-91055.15;Cluster-91055.4;Cluster-91055.9;Cluster-91055.10;Cluster-91055.2;Cluster-70441.0;Cluster-91055.14;Cluster-92212.8;Cluster-62796.0;Cluster-91055.8;Cluster-91055.13;Cluster-91055.6;Cluster-91055.16;Cluster-1901.0;Cluster-88272.3;Cluster-92212.2;Cluster-91055.5;Cluster-91055.18;Cluster-88272.4;Cluster-92212.5;Cluster-88272.2;Cluster-91055.19;Cluster-…	28	Cluster-78373.2	1
		Biological process	GO:0006032	chitin catabolic process	29/2245 1.29%	106/103644 0.1%	8.12753e-24	4.15317e-21	Cluster-70441.1;Cluster-91055.12;Cluster-91055.15;Cluster-91055.4;Cluster-91055.9;Cluster-91055.10;Cluster-91055.2;Cluster-70441.0;Cluster-91055.14;Cluster-92212.8;Cluster-62796.0;Cluster-91055.8;Cluster-91055.13;Cluster-91055.6;Cluster-91055.16;Cluster-1901.0;Cluster-88272.3;Cluster-92212.2;Cluster-91055.5;Cluster-91055.18;Cluster-88272.4;Cluster-92212.5;Cluster-78373.2;Cluster-88272.2;Cluster-9…	29	Cluster-70441.1;Cluster-91055.12;Cluster-91055.15;Cluster-91055.4;Cluster-91055.9;Cluster-91055.10;Cluster-91055.2;Cluster-70441.0;Cluster-91055.14;Cluster-92212.8;Cluster-62796.0;Cluster-91055.8;Cluster-91055.13;Cluster-91055.6;Cluster-91055.16;Cluster-1901.0;Cluster-88272.3;Cluster-92212.2;Cluster-91055.5;Cluster-91055.18;Cluster-88272.4;Cluster-92212.5;Cluster-88272.2;Cluster-91055.19;Cluster-…	28	Cluster-78373.2	1
		Biological process	GO:0046348	amino sugar catabolic process	29/2245 1.29%	106/103644 0.1%	8.12753e-24	4.15317e-21	Cluster-70441.1;Cluster-91055.12;Cluster-91055.15;Cluster-91055.4;Cluster-91055.9;Cluster-91055.10;Cluster-91055.2;Cluster-70441.0;Cluster-91055.14;Cluster-92212.8;Cluster-62796.0;Cluster-91055.8;Cluster-91055.13;Cluster-91055.6;Cluster-91055.16;Cluster-1901.0;Cluster-88272.3;Cluster-92212.2;Cluster-91055.5;Cluster-91055.18;Cluster-88272.4;Cluster-92212.5;Cluster-78373.2;Cluster-88272.2;Cluster-9…	29	Cluster-70441.1;Cluster-91055.12;Cluster-91055.15;Cluster-91055.4;Cluster-91055.9;Cluster-91055.10;Cluster-91055.2;Cluster-70441.0;Cluster-91055.14;Cluster-92212.8;Cluster-62796.0;Cluster-91055.8;Cluster-91055.13;Cluster-91055.6;Cluster-91055.16;Cluster-1901.0;Cluster-88272.3;Cluster-92212.2;Cluster-91055.5;Cluster-91055.18;Cluster-88272.4;Cluster-92212.5;Cluster-88272.2;Cluster-91055.19;Cluster-…	28	Cluster-78373.2	1
		Cellular component	GO:0000323	lytic vacuole	22/2355 0.93%	375/105539 0.36%	4.78087e-05	0.00374103	Cluster-51155.5;Cluster-51155.3;Cluster-51155.4;Cluster-51155.7;Cluster-74776.1;Cluster-51155.6;Cluster-51155.1;Cluster-69803.13;Cluster-69803.12;Cluster-69803.10;Cluster-68649.1;Cluster-69803.6;Cluster-69803.1;Cluster-94073.7;Cluster-83670.0;Cluster-69803.11;Cluster-80308.6;Cluster-69803.7;Cluster-32292.35;Cluster-80308.4;Cluster-88892.1;Cluster-80308.5	22	Cluster-51155.5;Cluster-51155.3;Cluster-51155.4;Cluster-51155.7;Cluster-74776.1;Cluster-51155.6;Cluster-51155.1;Cluster-69803.13;Cluster-69803.12;Cluster-69803.10;Cluster-68649.1;Cluster-69803.6;Cluster-69803.1;Cluster-94073.7;Cluster-69803.11;Cluster-80308.6;Cluster-69803.7;Cluster-32292.35;Cluster-80308.4;Cluster-80308.5	20	Cluster-83670.0;Cluster-88892.1	2
		Cellular component	GO:0005844	polysome	22/2355 0.93%	481/105539 0.46%	0.00143209	0.0515239	Cluster-71262.3;Cluster-84326.2;Cluster-83131.0;Cluster-45205.12;Cluster-40359.0;Cluster-73489.0;Cluster-52977.0;Cluster-35759.2;Cluster-63040.0;Cluster-50747.0;Cluster-48413.0;Cluster-32170.0;Cluster-43537.0;Cluster-59911.0;Cluster-84326.1;Cluster-12928.0;Cluster-95885.2;Cluster-64003.0;Cluster-73935.3;Cluster-46175.4;Cluster-45205.40;Cluster-31443.2	22	Cluster-32170.0;Cluster-43537.0;Cluster-59911.0;Cluster-84326.1;Cluster-12928.0;Cluster-95885.2;Cluster-46175.4	7	Cluster-71262.3;Cluster-84326.2;Cluster-83131.0;Cluster-45205.12;Cluster-40359.0;Cluster-73489.0;Cluster-52977.0;Cluster-35759.2;Cluster-63040.0;Cluster-50747.0;Cluster-48413.0;Cluster-64003.0;Cluster-73935.3;Cluster-45205.40;Cluster-31443.2	15
		Cellular component	GO:0046658	anchored component of plasma membrane	21/2355 0.89%	399/105539 0.38%	0.000309418	0.0161413	Cluster-85896.3;Cluster-85896.4;Cluster-2321.7;Cluster-85896.6;Cluster-70112.0;Cluster-83605.1;Cluster-67576.0;Cluster-36446.0;Cluster-48101.2;Cluster-67487.1;Cluster-2321.3;Cluster-2321.6;Cluster-2321.2;Cluster-2321.4;Cluster-85896.7;Cluster-82575.0;Cluster-85247.1;Cluster-85832.1;Cluster-85857.0;Cluster-85639.9262;Cluster-49501.2	21	Cluster-85896.3;Cluster-85896.4;Cluster-2321.7;Cluster-85896.6;Cluster-83605.1;Cluster-48101.2;Cluster-2321.3;Cluster-2321.6;Cluster-2321.2;Cluster-2321.4;Cluster-85896.7;Cluster-85247.1;Cluster-85857.0;Cluster-85639.9262	14	Cluster-70112.0;Cluster-67576.0;Cluster-36446.0;Cluster-67487.1;Cluster-82575.0;Cluster-85832.1;Cluster-49501.2	7
		Cellular component	GO:0005788	endoplasmic reticulum lumen	19/2355 0.81%	391/105539 0.37%	0.00148152	0.0515239	Cluster-30907.3;Cluster-94632.3;Cluster-94632.0;Cluster-30907.8;Cluster-94632.4;Cluster-94632.8;Cluster-69803.16;Cluster-26324.3;Cluster-30907.6;Cluster-94632.11;Cluster-30907.5;Cluster-94632.12;Cluster-78408.1;Cluster-94632.10;Cluster-94632.6;Cluster-94632.5;Cluster-40568.2;Cluster-30907.4;Cluster-48829.1	19	Cluster-30907.3;Cluster-94632.3;Cluster-94632.0;Cluster-30907.8;Cluster-94632.4;Cluster-94632.8;Cluster-69803.16;Cluster-26324.3;Cluster-30907.6;Cluster-94632.11;Cluster-30907.5;Cluster-94632.12;Cluster-94632.10;Cluster-94632.6;Cluster-94632.5;Cluster-30907.4;Cluster-48829.1	17	Cluster-78408.1;Cluster-40568.2	2
		Cellular component	GO:0042788	polysomal ribosome	18/2355 0.76%	341/105539 0.32%	0.000774912	0.0346496	Cluster-84326.2;Cluster-83131.0;Cluster-40359.0;Cluster-73489.0;Cluster-52977.0;Cluster-35759.2;Cluster-63040.0;Cluster-50747.0;Cluster-48413.0;Cluster-32170.0;Cluster-43537.0;Cluster-59911.0;Cluster-84326.1;Cluster-12928.0;Cluster-95885.2;Cluster-64003.0;Cluster-46175.4;Cluster-31443.2	18	Cluster-32170.0;Cluster-43537.0;Cluster-59911.0;Cluster-84326.1;Cluster-12928.0;Cluster-95885.2;Cluster-46175.4	7	Cluster-84326.2;Cluster-83131.0;Cluster-40359.0;Cluster-73489.0;Cluster-52977.0;Cluster-35759.2;Cluster-63040.0;Cluster-50747.0;Cluster-48413.0;Cluster-64003.0;Cluster-31443.2	11
		Cellular component	GO:0019898	extrinsic component of membrane	17/2355 0.72%	479/105539 0.45%	0.043035	0.464481	Cluster-51841.0;Cluster-88626.2;Cluster-81245.1;Cluster-83946.0;Cluster-90797.0;Cluster-85072.2;Cluster-81245.0;Cluster-29584.0;Cluster-76512.0;Cluster-90797.8;Cluster-73631.4;Cluster-73631.1;Cluster-67354.0;Cluster-85072.11;Cluster-90797.7;Cluster-73631.2;Cluster-54731.7	17	Cluster-51841.0;Cluster-88626.2;Cluster-83946.0;Cluster-90797.0;Cluster-29584.0;Cluster-90797.8;Cluster-73631.4;Cluster-73631.1;Cluster-90797.7;Cluster-73631.2;Cluster-54731.7	11	Cluster-81245.1;Cluster-85072.2;Cluster-81245.0;Cluster-76512.0;Cluster-67354.0;Cluster-85072.11	6
		Cellular component	GO:0005764	lysosome	15/2355 0.64%	336/105539 0.32%	0.00931441	0.182213	Cluster-51155.5;Cluster-51155.3;Cluster-51155.4;Cluster-51155.7;Cluster-74776.1;Cluster-51155.6;Cluster-51155.1;Cluster-68649.1;Cluster-94073.7;Cluster-83670.0;Cluster-80308.6;Cluster-32292.35;Cluster-80308.4;Cluster-88892.1;Cluster-80308.5	15	Cluster-51155.5;Cluster-51155.3;Cluster-51155.4;Cluster-51155.7;Cluster-74776.1;Cluster-51155.6;Cluster-51155.1;Cluster-68649.1;Cluster-94073.7;Cluster-80308.6;Cluster-32292.35;Cluster-80308.4;Cluster-80308.5	13	Cluster-83670.0;Cluster-88892.1	2
		Cellular component	GO:0000138	Golgi trans cisterna	14/2355 0.59%	424/105539 0.4%	0.096622	0.67206	Cluster-52812.0;Cluster-58496.8;Cluster-77360.6;Cluster-40586.0;Cluster-85880.6;Cluster-95014.7;Cluster-58496.2;Cluster-85880.3;Cluster-85880.0;Cluster-84360.5;Cluster-84360.11;Cluster-77360.8;Cluster-84360.12;Cluster-87879.5	14	Cluster-77360.6;Cluster-85880.6;Cluster-85880.3;Cluster-85880.0;Cluster-84360.5;Cluster-84360.11;Cluster-77360.8;Cluster-84360.12;Cluster-87879.5	9	Cluster-52812.0;Cluster-58496.8;Cluster-40586.0;Cluster-95014.7;Cluster-58496.2	5
		Cellular component	GO:0000152	nuclear ubiquitin ligase complex	14/2355 0.59%	279/105539 0.26%	0.00441514	0.0987099	Cluster-80143.2;Cluster-80143.0;Cluster-1210.102;Cluster-80143.3;Cluster-1210.115;Cluster-80143.1;Cluster-89787.8;Cluster-89787.10;Cluster-89787.2;Cluster-1210.100;Cluster-84252.5;Cluster-89787.3;Cluster-1210.116;Cluster-1210.99	14	Cluster-1210.102;Cluster-1210.115;Cluster-1210.100;Cluster-84252.5;Cluster-1210.116;Cluster-1210.99	6	Cluster-80143.2;Cluster-80143.0;Cluster-80143.3;Cluster-80143.1;Cluster-89787.8;Cluster-89787.10;Cluster-89787.2;Cluster-89787.3	8
		Cellular component	GO:0098562	cytoplasmic side of membrane	13/2355 0.55%	353/105539 0.33%	0.0556511	0.527842	Cluster-90797.0;Cluster-94073.7;Cluster-76512.0;Cluster-90797.8;Cluster-86318.1;Cluster-73631.4;Cluster-84276.6;Cluster-73631.1;Cluster-84276.3;Cluster-90797.7;Cluster-73631.2;Cluster-88892.1;Cluster-54731.7	13	Cluster-90797.0;Cluster-94073.7;Cluster-90797.8;Cluster-73631.4;Cluster-73631.1;Cluster-84276.3;Cluster-90797.7;Cluster-73631.2;Cluster-54731.7	9	Cluster-76512.0;Cluster-86318.1;Cluster-84276.6;Cluster-88892.1	4
		Molecular function	GO:0016717	oxidoreductase activity, acting on paired donors, with oxidation of a pair of donors resulting in the reduction of molecular oxygen to two molecules of water	30/2419 1.24%	134/111816 0.12%	7.88954e-22	3.68836e-19	Cluster-48107.21;Cluster-88094.3;Cluster-88094.2;Cluster-93310.22;Cluster-48107.9;Cluster-48107.16;Cluster-93310.21;Cluster-93310.14;Cluster-48107.12;Cluster-93310.17;Cluster-93310.19;Cluster-48107.5;Cluster-48107.8;Cluster-48107.13;Cluster-93310.12;Cluster-48107.19;Cluster-48107.7;Cluster-48107.20;Cluster-93310.0;Cluster-51832.0;Cluster-88094.4;Cluster-48107.6;Cluster-48107.23;Cluster-1217.0;Clu…	30	Cluster-48107.21;Cluster-88094.3;Cluster-88094.2;Cluster-93310.22;Cluster-48107.9;Cluster-48107.16;Cluster-93310.21;Cluster-93310.14;Cluster-48107.12;Cluster-93310.17;Cluster-93310.19;Cluster-48107.5;Cluster-48107.8;Cluster-48107.13;Cluster-93310.12;Cluster-48107.19;Cluster-48107.7;Cluster-48107.20;Cluster-93310.0;Cluster-51832.0;Cluster-88094.4;Cluster-48107.6;Cluster-48107.23;Cluster-1217.0;Clu…	28	Cluster-70094.0;Cluster-96944.0	2
		Molecular function	GO:0004568	chitinase activity	29/2419 1.2%	103/111816 0.09%	3.20717e-24	2.99871e-21	Cluster-70441.1;Cluster-91055.12;Cluster-91055.15;Cluster-91055.4;Cluster-91055.9;Cluster-91055.10;Cluster-91055.2;Cluster-70441.0;Cluster-91055.14;Cluster-92212.8;Cluster-62796.0;Cluster-91055.8;Cluster-91055.13;Cluster-91055.6;Cluster-91055.16;Cluster-1901.0;Cluster-88272.3;Cluster-92212.2;Cluster-91055.5;Cluster-91055.18;Cluster-88272.4;Cluster-92212.5;Cluster-78373.2;Cluster-88272.2;Cluster-9…	29	Cluster-70441.1;Cluster-91055.12;Cluster-91055.15;Cluster-91055.4;Cluster-91055.9;Cluster-91055.10;Cluster-91055.2;Cluster-70441.0;Cluster-91055.14;Cluster-92212.8;Cluster-62796.0;Cluster-91055.8;Cluster-91055.13;Cluster-91055.6;Cluster-91055.16;Cluster-1901.0;Cluster-88272.3;Cluster-92212.2;Cluster-91055.5;Cluster-91055.18;Cluster-88272.4;Cluster-92212.5;Cluster-88272.2;Cluster-91055.19;Cluster-…	28	Cluster-78373.2	1
		Molecular function	GO:0015926	glucosidase activity	23/2419 0.95%	426/111816 0.38%	7.25012e-05	0.00223925	Cluster-85896.3;Cluster-85896.4;Cluster-2321.7;Cluster-3576.13;Cluster-3576.8;Cluster-85896.6;Cluster-3576.2;Cluster-3576.3;Cluster-2321.3;Cluster-2321.6;Cluster-2321.2;Cluster-2321.4;Cluster-85896.7;Cluster-23894.0;Cluster-87078.3;Cluster-841.0;Cluster-85832.1;Cluster-33289.2;Cluster-3576.7;Cluster-85639.9262;Cluster-49501.2;Cluster-93269.1;Cluster-33289.3	23	Cluster-85896.3;Cluster-85896.4;Cluster-2321.7;Cluster-3576.13;Cluster-3576.8;Cluster-85896.6;Cluster-3576.2;Cluster-3576.3;Cluster-2321.3;Cluster-2321.6;Cluster-2321.2;Cluster-2321.4;Cluster-85896.7;Cluster-87078.3;Cluster-841.0;Cluster-33289.2;Cluster-3576.7;Cluster-85639.9262;Cluster-93269.1;Cluster-33289.3	20	Cluster-23894.0;Cluster-85832.1;Cluster-49501.2	3
		Molecular function	GO:0016709	oxidoreductase activity, acting on paired donors, with incorporation or reduction of molecular oxygen, NAD(P)H as one donor, and incorporation of one atom of oxygen	23/2419 0.95%	467/111816 0.42%	0.00027494	0.00584246	Cluster-72910.0;Cluster-96554.5;Cluster-83446.2;Cluster-45285.0;Cluster-92415.6;Cluster-85411.2;Cluster-52993.19;Cluster-29548.10;Cluster-83446.9;Cluster-83446.13;Cluster-96554.0;Cluster-92415.7;Cluster-96554.6;Cluster-38081.0;Cluster-31299.1;Cluster-85057.5;Cluster-52993.17;Cluster-77839.4;Cluster-92415.4;Cluster-55933.4;Cluster-58233.0;Cluster-76533.26;Cluster-92415.1	23	Cluster-72910.0;Cluster-96554.5;Cluster-83446.2;Cluster-45285.0;Cluster-85411.2;Cluster-52993.19;Cluster-29548.10;Cluster-83446.9;Cluster-83446.13;Cluster-96554.0;Cluster-96554.6;Cluster-38081.0;Cluster-31299.1;Cluster-85057.5;Cluster-52993.17;Cluster-77839.4;Cluster-58233.0;Cluster-76533.26	18	Cluster-92415.6;Cluster-92415.7;Cluster-92415.4;Cluster-55933.4;Cluster-92415.1	5
		Molecular function	GO:0016762	xyloglucan:xyloglucosyl transferase activity	22/2419 0.91%	70/111816 0.06%	6.82785e-20	2.12801e-17	Cluster-95673.8;Cluster-95673.5;Cluster-82414.8;Cluster-82414.6;Cluster-95673.9;Cluster-96226.0;Cluster-82414.5;Cluster-89015.0;Cluster-95673.4;Cluster-82414.3;Cluster-86017.1;Cluster-86017.2;Cluster-95134.1;Cluster-82414.9;Cluster-82414.11;Cluster-40805.0;Cluster-82414.7;Cluster-95673.3;Cluster-82414.2;Cluster-82414.10;Cluster-96792.0;Cluster-95673.6	22	--	0	Cluster-95673.8;Cluster-95673.5;Cluster-82414.8;Cluster-82414.6;Cluster-95673.9;Cluster-96226.0;Cluster-82414.5;Cluster-89015.0;Cluster-95673.4;Cluster-82414.3;Cluster-86017.1;Cluster-86017.2;Cluster-95134.1;Cluster-82414.9;Cluster-82414.11;Cluster-40805.0;Cluster-82414.7;Cluster-95673.3;Cluster-82414.2;Cluster-82414.10;Cluster-96792.0;Cluster-95673.6	22
		Molecular function	GO:0015171	amino acid transmembrane transporter activity	21/2419 0.87%	431/111816 0.39%	0.000567677	0.0110579	Cluster-90585.7;Cluster-90585.3;Cluster-90585.5;Cluster-90585.2;Cluster-76785.0;Cluster-85146.0;Cluster-54631.22;Cluster-90585.1;Cluster-98078.1;Cluster-764.0;Cluster-59866.13;Cluster-95456.3;Cluster-95456.6;Cluster-60359.7;Cluster-78391.1;Cluster-95456.5;Cluster-95456.1;Cluster-98078.0;Cluster-90585.0;Cluster-78795.8;Cluster-62914.3	21	Cluster-90585.7;Cluster-90585.3;Cluster-90585.5;Cluster-90585.2;Cluster-76785.0;Cluster-90585.1;Cluster-764.0;Cluster-59866.13;Cluster-95456.3;Cluster-95456.6;Cluster-60359.7;Cluster-95456.5;Cluster-95456.1;Cluster-98078.0;Cluster-90585.0;Cluster-78795.8;Cluster-62914.3	17	Cluster-85146.0;Cluster-54631.22;Cluster-98078.1;Cluster-78391.1	4
		Molecular function	GO:0046915	transition metal ion transmembrane transporter activity	20/2419 0.83%	340/111816 0.3%	6.58491e-05	0.00212307	Cluster-46010.1;Cluster-52404.23;Cluster-52404.31;Cluster-46010.8;Cluster-55337.0;Cluster-52404.7;Cluster-52404.16;Cluster-46010.9;Cluster-46010.4;Cluster-80809.0;Cluster-75557.12;Cluster-46010.5;Cluster-52404.8;Cluster-46010.7;Cluster-85857.0;Cluster-52404.19;Cluster-58378.0;Cluster-47990.47;Cluster-63830.2;Cluster-86873.8	20	Cluster-46010.1;Cluster-52404.23;Cluster-52404.31;Cluster-46010.8;Cluster-55337.0;Cluster-52404.7;Cluster-52404.16;Cluster-46010.9;Cluster-46010.4;Cluster-80809.0;Cluster-75557.12;Cluster-46010.5;Cluster-52404.8;Cluster-46010.7;Cluster-85857.0;Cluster-52404.19;Cluster-58378.0;Cluster-47990.47;Cluster-63830.2;Cluster-86873.8	20	--	0
		Molecular function	GO:0008422	beta-glucosidase activity	20/2419 0.83%	343/111816 0.31%	7.42423e-05	0.00223925	Cluster-85896.3;Cluster-85896.4;Cluster-2321.7;Cluster-3576.13;Cluster-3576.8;Cluster-85896.6;Cluster-3576.2;Cluster-3576.3;Cluster-2321.3;Cluster-2321.6;Cluster-2321.2;Cluster-2321.4;Cluster-85896.7;Cluster-23894.0;Cluster-87078.3;Cluster-85832.1;Cluster-3576.7;Cluster-85639.9262;Cluster-49501.2;Cluster-93269.1	20	Cluster-85896.3;Cluster-85896.4;Cluster-2321.7;Cluster-3576.13;Cluster-3576.8;Cluster-85896.6;Cluster-3576.2;Cluster-3576.3;Cluster-2321.3;Cluster-2321.6;Cluster-2321.2;Cluster-2321.4;Cluster-85896.7;Cluster-87078.3;Cluster-3576.7;Cluster-85639.9262;Cluster-93269.1	17	Cluster-23894.0;Cluster-85832.1;Cluster-49501.2	3
		Molecular function	GO:0048029	monosaccharide binding	19/2419 0.79%	328/111816 0.29%	0.000120764	0.00305174	Cluster-90167.1;Cluster-91721.11;Cluster-91721.1;Cluster-68467.8;Cluster-53106.3;Cluster-91721.3;Cluster-82894.0;Cluster-92786.6;Cluster-76380.5;Cluster-76380.6;Cluster-82135.0;Cluster-49838.0;Cluster-80615.7;Cluster-96232.17;Cluster-40755.12;Cluster-84702.14;Cluster-74652.0;Cluster-76380.0;Cluster-84067.7	19	Cluster-90167.1;Cluster-91721.11;Cluster-91721.1;Cluster-68467.8;Cluster-53106.3;Cluster-91721.3;Cluster-82894.0;Cluster-92786.6;Cluster-76380.5;Cluster-76380.6;Cluster-82135.0;Cluster-49838.0;Cluster-80615.7;Cluster-96232.17;Cluster-40755.12;Cluster-74652.0;Cluster-76380.0;Cluster-84067.7	18	Cluster-84702.14	1
	4FF vs. 8FF	Biological process	GO:0002181	cytoplasmic translation	64/4045 1.58%	473/103644 0.46%	8.64108e-18	2.34692e-14	Cluster-71205.0;Cluster-67767.0;Cluster-84326.2;Cluster-56114.2;Cluster-23623.3;Cluster-58068.0;Cluster-93869.0;Cluster-48170.0;Cluster-55341.0;Cluster-77600.1;Cluster-63252.0;Cluster-83739.2;Cluster-95885.2;Cluster-73489.0;Cluster-36226.15;Cluster-56930.0;Cluster-44533.0;Cluster-54543.0;Cluster-34321.0;Cluster-31443.2;Cluster-81741.2;Cluster-84326.1;Cluster-43537.0;Cluster-31402.0;Cluster-64774.…	64	Cluster-58068.0;Cluster-55341.0;Cluster-63252.0;Cluster-83739.2;Cluster-95885.2;Cluster-56930.0;Cluster-34321.0;Cluster-84326.1;Cluster-43537.0;Cluster-31402.0;Cluster-64774.0;Cluster-55562.0;Cluster-69007.0;Cluster-65877.0;Cluster-62124.0;Cluster-66258.0;Cluster-44709.0;Cluster-52467.0;Cluster-92106.0;Cluster-55932.0;Cluster-43858.0;Cluster-64284.0;Cluster-72834.0;Cluster-44101.0;Cluster-50390.0…	29	Cluster-71205.0;Cluster-67767.0;Cluster-84326.2;Cluster-56114.2;Cluster-23623.3;Cluster-93869.0;Cluster-48170.0;Cluster-77600.1;Cluster-73489.0;Cluster-36226.15;Cluster-44533.0;Cluster-54543.0;Cluster-31443.2;Cluster-81741.2;Cluster-9166.3;Cluster-81741.0;Cluster-41593.0;Cluster-41225.0;Cluster-62179.0;Cluster-72421.1;Cluster-94176.1;Cluster-93055.1;Cluster-46073.0;Cluster-71205.1;Cluster-52598.0…	35
		Biological process	GO:0044275	cellular carbohydrate catabolic process	45/4045 1.11%	499/103644 0.48%	2.47122e-07	3.53254e-05	Cluster-79133.2;Cluster-79133.1;Cluster-38737.0;Cluster-64223.0;Cluster-58063.3;Cluster-45825.1;Cluster-85544.30;Cluster-59184.0;Cluster-58063.7;Cluster-46523.0;Cluster-79133.0;Cluster-88314.8;Cluster-95307.0;Cluster-59184.1;Cluster-68049.0;Cluster-92521.0;Cluster-78382.0;Cluster-45825.2;Cluster-88341.0;Cluster-34665.0;Cluster-34204.0;Cluster-23689.0;Cluster-61002.2;Cluster-83265.6;Cluster-88314.…	45	Cluster-79133.2;Cluster-79133.1;Cluster-38737.0;Cluster-64223.0;Cluster-85544.30;Cluster-46523.0;Cluster-79133.0;Cluster-88314.8;Cluster-68049.0;Cluster-34204.0;Cluster-23689.0;Cluster-61002.2;Cluster-88314.2;Cluster-68463.2;Cluster-25646.0;Cluster-63755.0;Cluster-70229.5;Cluster-28110.0;Cluster-39669.0;Cluster-37719.0;Cluster-88968.31;Cluster-30834.0;Cluster-61528.0;Cluster-70229.2;Cluster-16743…	28	Cluster-58063.3;Cluster-45825.1;Cluster-59184.0;Cluster-58063.7;Cluster-95307.0;Cluster-59184.1;Cluster-92521.0;Cluster-78382.0;Cluster-45825.2;Cluster-88341.0;Cluster-34665.0;Cluster-83265.6;Cluster-43008.0;Cluster-29469.0;Cluster-78382.1;Cluster-58063.4;Cluster-86945.0	17
		Biological process	GO:0006413	translational initiation	42/4045 1.04%	355/103644 0.34%	2.49969e-10	8.48643e-08	Cluster-58068.0;Cluster-82797.0;Cluster-36226.15;Cluster-34255.0;Cluster-31402.0;Cluster-55562.0;Cluster-9166.3;Cluster-41593.0;Cluster-41225.0;Cluster-62179.0;Cluster-66258.0;Cluster-28859.1;Cluster-72421.1;Cluster-74949.1;Cluster-68409.0;Cluster-52467.0;Cluster-92106.0;Cluster-94176.1;Cluster-93055.1;Cluster-46073.0;Cluster-55932.0;Cluster-38629.0;Cluster-88940.0;Cluster-67187.0;Cluster-43858.0…	42	Cluster-58068.0;Cluster-34255.0;Cluster-31402.0;Cluster-55562.0;Cluster-66258.0;Cluster-68409.0;Cluster-52467.0;Cluster-92106.0;Cluster-55932.0;Cluster-43858.0;Cluster-72834.0;Cluster-44101.0;Cluster-50390.0;Cluster-45685.0;Cluster-92171.0;Cluster-38666.0;Cluster-27074.0;Cluster-45059.0	18	Cluster-82797.0;Cluster-36226.15;Cluster-9166.3;Cluster-41593.0;Cluster-41225.0;Cluster-62179.0;Cluster-28859.1;Cluster-72421.1;Cluster-74949.1;Cluster-94176.1;Cluster-93055.1;Cluster-46073.0;Cluster-38629.0;Cluster-88940.0;Cluster-67187.0;Cluster-36023.1;Cluster-9064.0;Cluster-36556.0;Cluster-29788.0;Cluster-20108.0;Cluster-36226.4;Cluster-15972.1;Cluster-79807.7;Cluster-92557.11	24
		Biological process	GO:0019395	fatty acid oxidation	42/4045 1.04%	440/103644 0.42%	1.32755e-07	2.25352e-05	Cluster-60556.3;Cluster-19362.8;Cluster-73871.5;Cluster-73871.2;Cluster-49334.0;Cluster-90230.1;Cluster-61111.0;Cluster-60702.0;Cluster-32872.0;Cluster-66272.0;Cluster-61048.0;Cluster-60702.2;Cluster-56239.0;Cluster-31422.0;Cluster-46419.7;Cluster-46419.5;Cluster-24146.5;Cluster-41579.0;Cluster-33059.0;Cluster-71137.2;Cluster-65628.0;Cluster-35420.0;Cluster-51758.0;Cluster-35038.1;Cluster-79263.0…	42	Cluster-60556.3;Cluster-19362.8;Cluster-73871.5;Cluster-73871.2;Cluster-61111.0;Cluster-32872.0;Cluster-66272.0;Cluster-31422.0;Cluster-46419.7;Cluster-46419.5;Cluster-41579.0;Cluster-71137.2;Cluster-65628.0;Cluster-35420.0;Cluster-51758.0;Cluster-35038.1;Cluster-49568.0;Cluster-71722.0;Cluster-89586.2;Cluster-73083.0;Cluster-19362.13;Cluster-63647.0;Cluster-89586.1	23	Cluster-49334.0;Cluster-90230.1;Cluster-60702.0;Cluster-61048.0;Cluster-60702.2;Cluster-56239.0;Cluster-24146.5;Cluster-33059.0;Cluster-79263.0;Cluster-74177.0;Cluster-90725.0;Cluster-76479.0;Cluster-39181.0;Cluster-36557.0;Cluster-91037.0;Cluster-46419.6;Cluster-90230.0;Cluster-80065.10;Cluster-67018.1	19
		Biological process	GO:0006119	oxidative phosphorylation	41/4045 1.01%	341/103644 0.33%	2.48058e-10	8.48643e-08	Cluster-83536.0;Cluster-83536.1;Cluster-56614.0;Cluster-6388.4;Cluster-77022.0;Cluster-75079.0;Cluster-63994.0;Cluster-67430.0;Cluster-46176.1;Cluster-53896.0;Cluster-45460.0;Cluster-44038.0;Cluster-50492.0;Cluster-31077.0;Cluster-62363.0;Cluster-70810.0;Cluster-42037.0;Cluster-73696.0;Cluster-83563.0;Cluster-81881.0;Cluster-37135.0;Cluster-78153.0;Cluster-42102.0;Cluster-72135.0;Cluster-87909.0;…	41	Cluster-83536.0;Cluster-56614.0;Cluster-6388.4;Cluster-67430.0;Cluster-53896.0;Cluster-44038.0;Cluster-50492.0;Cluster-31077.0;Cluster-62363.0;Cluster-70810.0;Cluster-73696.0;Cluster-37135.0;Cluster-42102.0;Cluster-22483.0;Cluster-32222.0;Cluster-75823.0;Cluster-64440.0;Cluster-37522.0;Cluster-82309.0;Cluster-22475.14;Cluster-38949.9;Cluster-59175.0;Cluster-59236.60	23	Cluster-83536.1;Cluster-77022.0;Cluster-75079.0;Cluster-63994.0;Cluster-46176.1;Cluster-45460.0;Cluster-42037.0;Cluster-83563.0;Cluster-81881.0;Cluster-78153.0;Cluster-72135.0;Cluster-87909.0;Cluster-24374.8;Cluster-24374.3;Cluster-33397.1;Cluster-24374.5;Cluster-66246.0;Cluster-81881.1	18
		Biological process	GO:0006099	tricarboxylic acid cycle	40/4045 0.99%	424/103644 0.41%	3.5273e-07	4.79007e-05	Cluster-69558.0;Cluster-83895.0;Cluster-48131.0;Cluster-47499.0;Cluster-30517.0;Cluster-60737.1;Cluster-57106.0;Cluster-54297.0;Cluster-43486.0;Cluster-61284.0;Cluster-60935.0;Cluster-60737.2;Cluster-75079.0;Cluster-23664.0;Cluster-42342.0;Cluster-50109.0;Cluster-44038.0;Cluster-80886.0;Cluster-71922.0;Cluster-60737.0;Cluster-80886.2;Cluster-81499.0;Cluster-44940.0;Cluster-43964.0;Cluster-87485.0…	40	Cluster-48131.0;Cluster-47499.0;Cluster-54297.0;Cluster-61284.0;Cluster-60935.0;Cluster-42342.0;Cluster-44038.0;Cluster-81499.0;Cluster-43964.0;Cluster-73894.0;Cluster-69132.0;Cluster-42102.0;Cluster-63110.0;Cluster-76779.0;Cluster-47982.0;Cluster-46113.0;Cluster-60122.0;Cluster-68181.0;Cluster-68445.0	19	Cluster-69558.0;Cluster-83895.0;Cluster-30517.0;Cluster-60737.1;Cluster-57106.0;Cluster-43486.0;Cluster-60737.2;Cluster-75079.0;Cluster-23664.0;Cluster-50109.0;Cluster-80886.0;Cluster-71922.0;Cluster-60737.0;Cluster-80886.2;Cluster-44940.0;Cluster-87485.0;Cluster-17567.1;Cluster-87909.0;Cluster-37841.0;Cluster-68161.2;Cluster-30984.0	21
		Biological process	GO:0006636	unsaturated fatty acid biosynthetic process	39/4045 0.96%	235/103644 0.23%	2.70937e-14	2.45289e-11	Cluster-51832.0;Cluster-48107.21;Cluster-52995.1;Cluster-96944.0;Cluster-88094.2;Cluster-52995.2;Cluster-91227.1;Cluster-91227.2;Cluster-60702.0;Cluster-75678.0;Cluster-48107.16;Cluster-60702.2;Cluster-48107.9;Cluster-93310.22;Cluster-48107.12;Cluster-93310.17;Cluster-42680.2;Cluster-73525.0;Cluster-94616.1;Cluster-63021.6;Cluster-88094.1;Cluster-94356.0;Cluster-75678.1;Cluster-93310.14;Cluster-4…	39	Cluster-51832.0;Cluster-48107.21;Cluster-52995.1;Cluster-88094.2;Cluster-52995.2;Cluster-75678.0;Cluster-48107.16;Cluster-48107.9;Cluster-93310.22;Cluster-48107.12;Cluster-93310.17;Cluster-42680.2;Cluster-73525.0;Cluster-88094.1;Cluster-75678.1;Cluster-93310.14;Cluster-42680.1;Cluster-48107.13;Cluster-92369.2;Cluster-37444.0;Cluster-48107.5;Cluster-70094.0;Cluster-93310.12;Cluster-48107.8;Cluster…	26	Cluster-96944.0;Cluster-91227.1;Cluster-91227.2;Cluster-60702.0;Cluster-60702.2;Cluster-94616.1;Cluster-63021.6;Cluster-94356.0;Cluster-76479.0;Cluster-88302.0;Cluster-91037.0;Cluster-63021.3;Cluster-94616.0	13
		Biological process	GO:0033559	unsaturated fatty acid metabolic process	39/4045 0.96%	235/103644 0.23%	2.70937e-14	2.45289e-11	Cluster-51832.0;Cluster-48107.21;Cluster-52995.1;Cluster-96944.0;Cluster-88094.2;Cluster-52995.2;Cluster-91227.1;Cluster-91227.2;Cluster-60702.0;Cluster-75678.0;Cluster-48107.16;Cluster-60702.2;Cluster-48107.9;Cluster-93310.22;Cluster-48107.12;Cluster-93310.17;Cluster-42680.2;Cluster-73525.0;Cluster-94616.1;Cluster-63021.6;Cluster-88094.1;Cluster-94356.0;Cluster-75678.1;Cluster-93310.14;Cluster-4…	39	Cluster-51832.0;Cluster-48107.21;Cluster-52995.1;Cluster-88094.2;Cluster-52995.2;Cluster-75678.0;Cluster-48107.16;Cluster-48107.9;Cluster-93310.22;Cluster-48107.12;Cluster-93310.17;Cluster-42680.2;Cluster-73525.0;Cluster-88094.1;Cluster-75678.1;Cluster-93310.14;Cluster-42680.1;Cluster-48107.13;Cluster-92369.2;Cluster-37444.0;Cluster-48107.5;Cluster-70094.0;Cluster-93310.12;Cluster-48107.8;Cluster…	26	Cluster-96944.0;Cluster-91227.1;Cluster-91227.2;Cluster-60702.0;Cluster-60702.2;Cluster-94616.1;Cluster-63021.6;Cluster-94356.0;Cluster-76479.0;Cluster-88302.0;Cluster-91037.0;Cluster-63021.3;Cluster-94616.0	13
		Biological process	GO:0022904	respiratory electron transport chain	39/4045 0.96%	330/103644 0.32%	1.10158e-09	3.32432e-07	Cluster-63153.0;Cluster-56614.0;Cluster-77022.0;Cluster-77106.0;Cluster-75079.0;Cluster-67430.0;Cluster-46176.1;Cluster-53896.0;Cluster-45460.0;Cluster-44038.0;Cluster-50492.0;Cluster-95307.0;Cluster-31077.0;Cluster-70810.0;Cluster-42037.0;Cluster-73696.0;Cluster-83563.0;Cluster-81881.0;Cluster-37135.0;Cluster-78153.0;Cluster-42102.0;Cluster-72135.0;Cluster-87909.0;Cluster-22483.0;Cluster-32222.0…	39	Cluster-63153.0;Cluster-56614.0;Cluster-67430.0;Cluster-53896.0;Cluster-44038.0;Cluster-50492.0;Cluster-31077.0;Cluster-70810.0;Cluster-73696.0;Cluster-37135.0;Cluster-42102.0;Cluster-22483.0;Cluster-32222.0;Cluster-75823.0;Cluster-64440.0;Cluster-63755.0;Cluster-82309.0;Cluster-22475.14;Cluster-38949.9;Cluster-59175.0;Cluster-59236.60	21	Cluster-77022.0;Cluster-77106.0;Cluster-75079.0;Cluster-46176.1;Cluster-45460.0;Cluster-95307.0;Cluster-42037.0;Cluster-83563.0;Cluster-81881.0;Cluster-78153.0;Cluster-72135.0;Cluster-87909.0;Cluster-24374.8;Cluster-24374.3;Cluster-33397.1;Cluster-24374.5;Cluster-81881.1;Cluster-43823.0	18
		Biological process	GO:0009812	flavonoid metabolic process	38/4045 0.94%	473/103644 0.46%	2.80508e-05	0.00181253	Cluster-65394.0;Cluster-66192.0;Cluster-62182.0;Cluster-60882.0;Cluster-69492.0;Cluster-22473.1;Cluster-79244.0;Cluster-61722.0;Cluster-81066.0;Cluster-2547.0;Cluster-64839.0;Cluster-69771.2;Cluster-74625.0;Cluster-61428.7;Cluster-95903.1;Cluster-76336.0;Cluster-75941.0;Cluster-85910.0;Cluster-40441.0;Cluster-39163.0;Cluster-68374.2;Cluster-61428.8;Cluster-91149.2;Cluster-68374.1;Cluster-55084.19…	38	Cluster-65394.0;Cluster-66192.0;Cluster-62182.0;Cluster-60882.0;Cluster-22473.1;Cluster-79244.0;Cluster-61722.0;Cluster-81066.0;Cluster-2547.0;Cluster-64839.0;Cluster-69771.2;Cluster-74625.0;Cluster-61428.7;Cluster-95903.1;Cluster-76336.0;Cluster-75941.0;Cluster-85910.0;Cluster-39163.0;Cluster-68374.2;Cluster-61428.8;Cluster-68374.1;Cluster-55084.19;Cluster-97014.0;Cluster-93165.1;Cluster-94900.7…	30	Cluster-69492.0;Cluster-40441.0;Cluster-91149.2;Cluster-16826.4;Cluster-52998.0;Cluster-65347.0;Cluster-87497.7;Cluster-91149.12	8
		Cellular component	GO:0016469	proton-transporting two-sector ATPase complex	54/4247 1.27%	425/105539 0.4%	1.40389e-13	6.55617e-11	Cluster-65971.2;Cluster-62240.0;Cluster-6388.3;Cluster-6388.4;Cluster-95214.0;Cluster-58163.0;Cluster-74666.0;Cluster-82462.0;Cluster-67663.1;Cluster-44735.0;Cluster-58959.0;Cluster-47423.0;Cluster-55557.0;Cluster-96960.1;Cluster-63994.0;Cluster-78261.0;Cluster-25675.1;Cluster-79968.1;Cluster-74159.0;Cluster-87782.5;Cluster-77256.0;Cluster-55830.0;Cluster-6388.6;Cluster-50101.0;Cluster-62363.0;Cl…	54	Cluster-6388.4;Cluster-95214.0;Cluster-82462.0;Cluster-44735.0;Cluster-55557.0;Cluster-78261.0;Cluster-74159.0;Cluster-87782.5;Cluster-55830.0;Cluster-50101.0;Cluster-62363.0;Cluster-79096.0;Cluster-66231.0;Cluster-51535.0;Cluster-71547.0;Cluster-68308.0;Cluster-32990.0;Cluster-53868.0;Cluster-44815.0;Cluster-73598.0;Cluster-93138.0;Cluster-49468.0;Cluster-29704.0;Cluster-37522.0;Cluster-57140.0;…	30	Cluster-65971.2;Cluster-62240.0;Cluster-6388.3;Cluster-58163.0;Cluster-74666.0;Cluster-67663.1;Cluster-58959.0;Cluster-47423.0;Cluster-96960.1;Cluster-63994.0;Cluster-25675.1;Cluster-79968.1;Cluster-77256.0;Cluster-6388.6;Cluster-53653.0;Cluster-94127.1;Cluster-88521.0;Cluster-72156.0;Cluster-1798.6;Cluster-77489.0;Cluster-20748.1;Cluster-1798.1;Cluster-43417.0;Cluster-68909.0	24
		Cellular component	GO:0098803	respiratory chain complex	52/4247 1.22%	466/105539 0.44%	5.4353e-11	1.07968e-08	Cluster-83536.0;Cluster-83536.1;Cluster-63153.0;Cluster-55251.1;Cluster-48212.0;Cluster-77022.0;Cluster-77106.0;Cluster-89523.0;Cluster-75079.0;Cluster-77642.0;Cluster-83241.0;Cluster-67430.0;Cluster-85773.0;Cluster-46176.1;Cluster-53896.0;Cluster-45460.0;Cluster-44038.0;Cluster-37628.0;Cluster-61198.0;Cluster-50492.0;Cluster-31077.0;Cluster-23918.1;Cluster-70810.0;Cluster-42037.0;Cluster-70093.0…	52	Cluster-83536.0;Cluster-63153.0;Cluster-48212.0;Cluster-77642.0;Cluster-67430.0;Cluster-53896.0;Cluster-44038.0;Cluster-37628.0;Cluster-50492.0;Cluster-31077.0;Cluster-70810.0;Cluster-70093.0;Cluster-73696.0;Cluster-43472.0;Cluster-62880.0;Cluster-42102.0;Cluster-62732.0;Cluster-22483.0;Cluster-32222.0;Cluster-75823.0;Cluster-64440.0;Cluster-82309.0;Cluster-38949.9;Cluster-33484.0;Cluster-56790.7…	26	Cluster-83536.1;Cluster-55251.1;Cluster-77022.0;Cluster-77106.0;Cluster-89523.0;Cluster-75079.0;Cluster-83241.0;Cluster-85773.0;Cluster-46176.1;Cluster-45460.0;Cluster-61198.0;Cluster-23918.1;Cluster-42037.0;Cluster-83563.0;Cluster-81881.0;Cluster-50469.0;Cluster-72135.0;Cluster-87909.0;Cluster-45937.0;Cluster-24374.8;Cluster-24374.3;Cluster-33397.1;Cluster-24374.5;Cluster-66246.0;Cluster-81881.1…	26
		Cellular component	GO:0005844	polysome	45/4247 1.06%	481/105539 0.46%	2.04099e-07	5.01654e-06	Cluster-84326.2;Cluster-83131.0;Cluster-35759.2;Cluster-50747.0;Cluster-40359.0;Cluster-52977.0;Cluster-59911.0;Cluster-32170.0;Cluster-95885.2;Cluster-73489.0;Cluster-63040.0;Cluster-34321.0;Cluster-31443.2;Cluster-81741.2;Cluster-64003.0;Cluster-40530.0;Cluster-78585.0;Cluster-84326.1;Cluster-62684.0;Cluster-43537.0;Cluster-50475.0;Cluster-49437.0;Cluster-57793.0;Cluster-48413.0;Cluster-65193.0…	45	Cluster-59911.0;Cluster-32170.0;Cluster-95885.2;Cluster-34321.0;Cluster-40530.0;Cluster-78585.0;Cluster-84326.1;Cluster-62684.0;Cluster-43537.0;Cluster-50475.0;Cluster-49437.0;Cluster-57793.0;Cluster-69787.2;Cluster-50101.0;Cluster-73935.0;Cluster-70537.0;Cluster-44101.0;Cluster-73935.1;Cluster-89382.6;Cluster-81688.0;Cluster-91204.12	21	Cluster-84326.2;Cluster-83131.0;Cluster-35759.2;Cluster-50747.0;Cluster-40359.0;Cluster-52977.0;Cluster-73489.0;Cluster-63040.0;Cluster-31443.2;Cluster-81741.2;Cluster-64003.0;Cluster-48413.0;Cluster-65193.0;Cluster-81741.0;Cluster-75326.2;Cluster-72421.1;Cluster-75326.3;Cluster-29063.0;Cluster-84326.3;Cluster-60298.0;Cluster-75326.0;Cluster-88067.0;Cluster-81741.1;Cluster-58970.1	24
		Cellular component	GO:0005746	mitochondrial respirasome	44/4247 1.04%	417/105539 0.4%	8.62023e-09	2.87546e-07	Cluster-55251.1;Cluster-48212.0;Cluster-77022.0;Cluster-89523.0;Cluster-75079.0;Cluster-77642.0;Cluster-83241.0;Cluster-67430.0;Cluster-85773.0;Cluster-46176.1;Cluster-53896.0;Cluster-45460.0;Cluster-44038.0;Cluster-37628.0;Cluster-61198.0;Cluster-50492.0;Cluster-31077.0;Cluster-70810.0;Cluster-42037.0;Cluster-70093.0;Cluster-73696.0;Cluster-83563.0;Cluster-43472.0;Cluster-81881.0;Cluster-62880.0…	44	Cluster-48212.0;Cluster-77642.0;Cluster-67430.0;Cluster-53896.0;Cluster-44038.0;Cluster-37628.0;Cluster-50492.0;Cluster-31077.0;Cluster-70810.0;Cluster-70093.0;Cluster-73696.0;Cluster-43472.0;Cluster-62880.0;Cluster-42102.0;Cluster-22483.0;Cluster-32222.0;Cluster-75823.0;Cluster-64440.0;Cluster-82309.0;Cluster-38949.9;Cluster-33484.0;Cluster-56790.7;Cluster-46675.0	23	Cluster-55251.1;Cluster-77022.0;Cluster-89523.0;Cluster-75079.0;Cluster-83241.0;Cluster-85773.0;Cluster-46176.1;Cluster-45460.0;Cluster-61198.0;Cluster-42037.0;Cluster-83563.0;Cluster-81881.0;Cluster-50469.0;Cluster-72135.0;Cluster-87909.0;Cluster-45937.0;Cluster-24374.8;Cluster-24374.3;Cluster-33397.1;Cluster-24374.5;Cluster-81881.1	21
		Cellular component	GO:1902495	transmembrane transporter complex	43/4247 1.01%	448/105539 0.42%	1.86538e-07	4.83963e-06	Cluster-55039.0;Cluster-62949.0;Cluster-63153.0;Cluster-55251.1;Cluster-48212.0;Cluster-77022.0;Cluster-77106.0;Cluster-89523.0;Cluster-77642.0;Cluster-83241.0;Cluster-85773.0;Cluster-53896.0;Cluster-37628.0;Cluster-61198.0;Cluster-70810.0;Cluster-42037.0;Cluster-70093.0;Cluster-73696.0;Cluster-83563.0;Cluster-43472.0;Cluster-62880.0;Cluster-77304.0;Cluster-50469.0;Cluster-72135.0;Cluster-45937.0…	43	Cluster-63153.0;Cluster-48212.0;Cluster-77642.0;Cluster-53896.0;Cluster-37628.0;Cluster-70810.0;Cluster-70093.0;Cluster-73696.0;Cluster-43472.0;Cluster-62880.0;Cluster-77304.0;Cluster-22483.0;Cluster-32222.0;Cluster-62584.0;Cluster-64440.0;Cluster-82309.0;Cluster-38949.9;Cluster-33484.0;Cluster-56790.7;Cluster-69710.5;Cluster-46675.0;Cluster-60785.0	22	Cluster-55039.0;Cluster-62949.0;Cluster-55251.1;Cluster-77022.0;Cluster-77106.0;Cluster-89523.0;Cluster-83241.0;Cluster-85773.0;Cluster-61198.0;Cluster-42037.0;Cluster-83563.0;Cluster-50469.0;Cluster-72135.0;Cluster-45937.0;Cluster-24374.8;Cluster-24374.3;Cluster-34862.1;Cluster-92842.1;Cluster-33397.1;Cluster-24374.5;Cluster-43823.0	21
		Cellular component	GO:1990351	transporter complex	43/4247 1.01%	466/105539 0.44%	5.43227e-07	1.10299e-05	Cluster-55039.0;Cluster-62949.0;Cluster-63153.0;Cluster-55251.1;Cluster-48212.0;Cluster-77022.0;Cluster-77106.0;Cluster-89523.0;Cluster-77642.0;Cluster-83241.0;Cluster-85773.0;Cluster-53896.0;Cluster-37628.0;Cluster-61198.0;Cluster-70810.0;Cluster-42037.0;Cluster-70093.0;Cluster-73696.0;Cluster-83563.0;Cluster-43472.0;Cluster-62880.0;Cluster-77304.0;Cluster-50469.0;Cluster-72135.0;Cluster-45937.0…	43	Cluster-63153.0;Cluster-48212.0;Cluster-77642.0;Cluster-53896.0;Cluster-37628.0;Cluster-70810.0;Cluster-70093.0;Cluster-73696.0;Cluster-43472.0;Cluster-62880.0;Cluster-77304.0;Cluster-22483.0;Cluster-32222.0;Cluster-62584.0;Cluster-64440.0;Cluster-82309.0;Cluster-38949.9;Cluster-33484.0;Cluster-56790.7;Cluster-69710.5;Cluster-46675.0;Cluster-60785.0	22	Cluster-55039.0;Cluster-62949.0;Cluster-55251.1;Cluster-77022.0;Cluster-77106.0;Cluster-89523.0;Cluster-83241.0;Cluster-85773.0;Cluster-61198.0;Cluster-42037.0;Cluster-83563.0;Cluster-50469.0;Cluster-72135.0;Cluster-45937.0;Cluster-24374.8;Cluster-24374.3;Cluster-34862.1;Cluster-92842.1;Cluster-33397.1;Cluster-24374.5;Cluster-43823.0	21
		Cellular component	GO:0042788	polysomal ribosome	38/4247 0.89%	341/105539 0.32%	2.02409e-08	6.30166e-07	Cluster-84326.2;Cluster-83131.0;Cluster-35759.2;Cluster-50747.0;Cluster-40359.0;Cluster-52977.0;Cluster-59911.0;Cluster-32170.0;Cluster-95885.2;Cluster-73489.0;Cluster-63040.0;Cluster-34321.0;Cluster-31443.2;Cluster-81741.2;Cluster-64003.0;Cluster-40530.0;Cluster-78585.0;Cluster-84326.1;Cluster-62684.0;Cluster-43537.0;Cluster-50475.0;Cluster-49437.0;Cluster-57793.0;Cluster-48413.0;Cluster-65193.0…	38	Cluster-59911.0;Cluster-32170.0;Cluster-95885.2;Cluster-34321.0;Cluster-40530.0;Cluster-78585.0;Cluster-84326.1;Cluster-62684.0;Cluster-43537.0;Cluster-50475.0;Cluster-49437.0;Cluster-57793.0;Cluster-69787.2;Cluster-50101.0;Cluster-70537.0;Cluster-44101.0;Cluster-89382.6;Cluster-91204.12	18	Cluster-84326.2;Cluster-83131.0;Cluster-35759.2;Cluster-50747.0;Cluster-40359.0;Cluster-52977.0;Cluster-73489.0;Cluster-63040.0;Cluster-31443.2;Cluster-81741.2;Cluster-64003.0;Cluster-48413.0;Cluster-65193.0;Cluster-81741.0;Cluster-75326.2;Cluster-72421.1;Cluster-75326.3;Cluster-84326.3;Cluster-75326.0;Cluster-81741.1	20
		Cellular component	GO:0022624	proteasome accessory complex	32/4247 0.75%	314/105539 0.3%	1.81772e-06	3.39549e-05	Cluster-75093.0;Cluster-86031.0;Cluster-39591.0;Cluster-56295.0;Cluster-41215.0;Cluster-78325.0;Cluster-46527.0;Cluster-33965.0;Cluster-51439.0;Cluster-54476.0;Cluster-52215.0;Cluster-29712.0;Cluster-61700.0;Cluster-87485.1;Cluster-51116.0;Cluster-70011.0;Cluster-63892.0;Cluster-77819.0;Cluster-77994.0;Cluster-36967.0;Cluster-48984.0;Cluster-37870.0;Cluster-30039.0;Cluster-49860.0;Cluster-87569.0…	32	Cluster-56295.0;Cluster-46527.0;Cluster-54476.0;Cluster-52215.0;Cluster-29712.0;Cluster-51116.0;Cluster-77819.0;Cluster-36967.0;Cluster-48984.0;Cluster-30039.0;Cluster-49860.0;Cluster-87569.0;Cluster-30045.0;Cluster-36004.0;Cluster-25329.0;Cluster-45121.0	16	Cluster-75093.0;Cluster-86031.0;Cluster-39591.0;Cluster-41215.0;Cluster-78325.0;Cluster-33965.0;Cluster-51439.0;Cluster-61700.0;Cluster-87485.1;Cluster-70011.0;Cluster-63892.0;Cluster-77994.0;Cluster-37870.0;Cluster-49519.0;Cluster-26581.0;Cluster-77315.2	16
		Cellular component	GO:0005838	proteasome regulatory particle	31/4247 0.73%	312/105539 0.3%	4.40277e-06	7.08998e-05	Cluster-75093.0;Cluster-86031.0;Cluster-39591.0;Cluster-56295.0;Cluster-41215.0;Cluster-78325.0;Cluster-46527.0;Cluster-33965.0;Cluster-51439.0;Cluster-54476.0;Cluster-52215.0;Cluster-29712.0;Cluster-61700.0;Cluster-87485.1;Cluster-51116.0;Cluster-70011.0;Cluster-63892.0;Cluster-77819.0;Cluster-77994.0;Cluster-36967.0;Cluster-48984.0;Cluster-37870.0;Cluster-30039.0;Cluster-49860.0;Cluster-87569.0…	31	Cluster-56295.0;Cluster-46527.0;Cluster-54476.0;Cluster-52215.0;Cluster-29712.0;Cluster-51116.0;Cluster-77819.0;Cluster-36967.0;Cluster-48984.0;Cluster-30039.0;Cluster-49860.0;Cluster-87569.0;Cluster-30045.0;Cluster-25329.0;Cluster-45121.0	15	Cluster-75093.0;Cluster-86031.0;Cluster-39591.0;Cluster-41215.0;Cluster-78325.0;Cluster-33965.0;Cluster-51439.0;Cluster-61700.0;Cluster-87485.1;Cluster-70011.0;Cluster-63892.0;Cluster-77994.0;Cluster-37870.0;Cluster-49519.0;Cluster-26581.0;Cluster-77315.2	16
		Cellular component	GO:0070069	cytochrome complex	30/4247 0.71%	183/105539 0.17%	6.93583e-11	1.07968e-08	Cluster-83536.0;Cluster-83536.1;Cluster-63153.0;Cluster-55251.1;Cluster-48212.0;Cluster-77022.0;Cluster-77106.0;Cluster-89523.0;Cluster-67430.0;Cluster-46176.1;Cluster-53896.0;Cluster-45460.0;Cluster-37628.0;Cluster-50492.0;Cluster-31077.0;Cluster-23918.1;Cluster-73696.0;Cluster-83563.0;Cluster-81881.0;Cluster-62732.0;Cluster-32222.0;Cluster-24374.8;Cluster-24374.3;Cluster-75823.0;Cluster-64440.0…	30	Cluster-83536.0;Cluster-63153.0;Cluster-48212.0;Cluster-67430.0;Cluster-53896.0;Cluster-37628.0;Cluster-50492.0;Cluster-31077.0;Cluster-73696.0;Cluster-62732.0;Cluster-32222.0;Cluster-75823.0;Cluster-64440.0;Cluster-38949.9	14	Cluster-83536.1;Cluster-55251.1;Cluster-77022.0;Cluster-77106.0;Cluster-89523.0;Cluster-46176.1;Cluster-45460.0;Cluster-23918.1;Cluster-83563.0;Cluster-81881.0;Cluster-24374.8;Cluster-24374.3;Cluster-24374.5;Cluster-66246.0;Cluster-81881.1;Cluster-43823.0	16
		Molecular function	GO:0015926	glucosidase activity	42/4411 0.95%	426/111816 0.38%	7.30963e-08	1.44522e-05	Cluster-23894.0;Cluster-93269.1;Cluster-85896.4;Cluster-71916.15;Cluster-11333.0;Cluster-53202.0;Cluster-97286.0;Cluster-6925.0;Cluster-34204.0;Cluster-79906.4;Cluster-60813.0;Cluster-37622.0;Cluster-69331.1;Cluster-51230.0;Cluster-13043.0;Cluster-93269.2;Cluster-67127.0;Cluster-29469.0;Cluster-93269.7;Cluster-3750.0;Cluster-30834.0;Cluster-49501.8;Cluster-2321.7;Cluster-87922.0;Cluster-54862.0;C…	42	Cluster-93269.1;Cluster-85896.4;Cluster-11333.0;Cluster-53202.0;Cluster-97286.0;Cluster-6925.0;Cluster-34204.0;Cluster-37622.0;Cluster-69331.1;Cluster-51230.0;Cluster-13043.0;Cluster-93269.2;Cluster-67127.0;Cluster-93269.7;Cluster-3750.0;Cluster-30834.0;Cluster-2321.7;Cluster-54862.0;Cluster-33289.2;Cluster-40680.0;Cluster-8797.0;Cluster-93269.4;Cluster-69331.0;Cluster-90073.4;Cluster-85832.4;Clu…	31	Cluster-23894.0;Cluster-71916.15;Cluster-79906.4;Cluster-60813.0;Cluster-29469.0;Cluster-49501.8;Cluster-87922.0;Cluster-87700.0;Cluster-71916.13;Cluster-85639.9264;Cluster-86945.0	11
		Molecular function	GO:0071949	FAD binding	38/4411 0.86%	460/111816 0.41%	1.92775e-05	0.00116	Cluster-83698.0;Cluster-80518.35;Cluster-59375.0;Cluster-76107.2;Cluster-67212.1;Cluster-77579.0;Cluster-22963.5;Cluster-61976.0;Cluster-22963.4;Cluster-84715.1;Cluster-22963.3;Cluster-22963.0;Cluster-76107.0;Cluster-89173.0;Cluster-22963.2;Cluster-76799.3;Cluster-22963.1;Cluster-84715.8;Cluster-97112.0;Cluster-97112.6;Cluster-90725.0;Cluster-73083.0;Cluster-89173.3;Cluster-64460.0;Cluster-93492.…	38	Cluster-80518.35;Cluster-76107.2;Cluster-22963.5;Cluster-61976.0;Cluster-22963.4;Cluster-84715.1;Cluster-22963.3;Cluster-22963.0;Cluster-76107.0;Cluster-22963.2;Cluster-76799.3;Cluster-22963.1;Cluster-84715.8;Cluster-73083.0;Cluster-89173.3;Cluster-64460.0;Cluster-93492.0;Cluster-76107.3;Cluster-84715.6;Cluster-73238.10;Cluster-94713.0;Cluster-76799.6;Cluster-96431.0;Cluster-73238.11;Cluster-8603…	26	Cluster-83698.0;Cluster-59375.0;Cluster-67212.1;Cluster-77579.0;Cluster-89173.0;Cluster-97112.0;Cluster-97112.6;Cluster-90725.0;Cluster-44585.15;Cluster-51526.0;Cluster-44585.22;Cluster-80471.0	12
		Molecular function	GO:0003746	translation elongation factor activity	38/4411 0.86%	495/111816 0.44%	9.19027e-05	0.00302841	Cluster-88609.37;Cluster-78416.2;Cluster-78416.0;Cluster-54656.1;Cluster-65630.0;Cluster-53758.0;Cluster-69990.0;Cluster-31400.0;Cluster-29354.2;Cluster-97453.0;Cluster-8735.3;Cluster-81369.0;Cluster-71762.0;Cluster-88609.36;Cluster-51566.1;Cluster-70601.0;Cluster-40713.0;Cluster-88609.43;Cluster-94558.0;Cluster-61253.0;Cluster-48256.0;Cluster-94558.2;Cluster-35774.0;Cluster-78416.5;Cluster-54656…	38	Cluster-53758.0;Cluster-31400.0;Cluster-29354.2;Cluster-97453.0;Cluster-81369.0;Cluster-71762.0;Cluster-88609.36;Cluster-61253.0;Cluster-48256.0;Cluster-58558.0;Cluster-34778.0;Cluster-17813.0;Cluster-29354.3;Cluster-29354.1;Cluster-68263.27	15	Cluster-88609.37;Cluster-78416.2;Cluster-78416.0;Cluster-54656.1;Cluster-65630.0;Cluster-69990.0;Cluster-8735.3;Cluster-51566.1;Cluster-70601.0;Cluster-40713.0;Cluster-88609.43;Cluster-94558.0;Cluster-94558.2;Cluster-35774.0;Cluster-78416.5;Cluster-54656.0;Cluster-73591.1;Cluster-47840.0;Cluster-88609.35;Cluster-78416.1;Cluster-33671.0;Cluster-56326.43;Cluster-52585.0	23
		Molecular function	GO:0008422	beta-glucosidase activity	37/4411 0.84%	343/111816 0.31%	4.37069e-08	1.00817e-05	Cluster-23894.0;Cluster-93269.1;Cluster-85896.4;Cluster-71916.15;Cluster-11333.0;Cluster-53202.0;Cluster-97286.0;Cluster-6925.0;Cluster-34204.0;Cluster-79906.4;Cluster-69331.1;Cluster-51230.0;Cluster-13043.0;Cluster-93269.2;Cluster-67127.0;Cluster-93269.7;Cluster-3750.0;Cluster-30834.0;Cluster-49501.8;Cluster-2321.7;Cluster-87922.0;Cluster-54862.0;Cluster-87700.0;Cluster-40680.0;Cluster-8797.0;Cl…	37	Cluster-93269.1;Cluster-85896.4;Cluster-11333.0;Cluster-53202.0;Cluster-97286.0;Cluster-6925.0;Cluster-34204.0;Cluster-69331.1;Cluster-51230.0;Cluster-13043.0;Cluster-93269.2;Cluster-67127.0;Cluster-93269.7;Cluster-3750.0;Cluster-30834.0;Cluster-2321.7;Cluster-54862.0;Cluster-40680.0;Cluster-8797.0;Cluster-93269.4;Cluster-69331.0;Cluster-90073.4;Cluster-85832.4;Cluster-93269.9;Cluster-16743.0;Clu…	29	Cluster-23894.0;Cluster-71916.15;Cluster-79906.4;Cluster-49501.8;Cluster-87922.0;Cluster-87700.0;Cluster-71916.13;Cluster-85639.9264	8
		Molecular function	GO:0042277	peptide binding	37/4411 0.84%	433/111816 0.39%	1.17861e-05	0.000910392	Cluster-67178.0;Cluster-67005.0;Cluster-69420.1;Cluster-43873.0;Cluster-7833.1;Cluster-47028.1;Cluster-77345.0;Cluster-39155.0;Cluster-45765.0;Cluster-51263.0;Cluster-70291.0;Cluster-66338.0;Cluster-62464.0;Cluster-71746.4;Cluster-71746.3;Cluster-48428.0;Cluster-24412.0;Cluster-66789.0;Cluster-68936.0;Cluster-82745.0;Cluster-61157.0;Cluster-52314.0;Cluster-67765.0;Cluster-76944.0;Cluster-72280.0;…	37	Cluster-69420.1;Cluster-43873.0;Cluster-39155.0;Cluster-45765.0;Cluster-82745.0;Cluster-61157.0;Cluster-52314.0;Cluster-76944.0;Cluster-72280.0;Cluster-59171.0;Cluster-67198.0;Cluster-62500.0;Cluster-65117.0;Cluster-38469.0;Cluster-68795.3;Cluster-38948.0;Cluster-76927.0;Cluster-42914.0	18	Cluster-67178.0;Cluster-67005.0;Cluster-7833.1;Cluster-47028.1;Cluster-77345.0;Cluster-51263.0;Cluster-70291.0;Cluster-66338.0;Cluster-62464.0;Cluster-71746.4;Cluster-71746.3;Cluster-48428.0;Cluster-24412.0;Cluster-66789.0;Cluster-68936.0;Cluster-67765.0;Cluster-4970.0;Cluster-29207.6;Cluster-29207.29	19
		Molecular function	GO:0003727	single-stranded RNA binding	34/4411 0.77%	484/111816 0.43%	0.00099893	0.0197503	Cluster-83262.13;Cluster-74949.0;Cluster-74949.3;Cluster-64747.0;Cluster-13302.2;Cluster-83262.14;Cluster-28859.1;Cluster-64023.1;Cluster-74949.1;Cluster-73227.0;Cluster-69408.0;Cluster-23437.5;Cluster-91103.0;Cluster-90876.2;Cluster-62122.0;Cluster-83262.12;Cluster-71008.0;Cluster-36023.1;Cluster-81220.0;Cluster-50025.0;Cluster-25262.0;Cluster-29399.0;Cluster-61970.0;Cluster-74476.1;Cluster-8326…	34	Cluster-64747.0;Cluster-69408.0;Cluster-71008.0;Cluster-50025.0;Cluster-61970.0;Cluster-74476.1;Cluster-90876.1;Cluster-92143.7	8	Cluster-83262.13;Cluster-74949.0;Cluster-74949.3;Cluster-13302.2;Cluster-83262.14;Cluster-28859.1;Cluster-64023.1;Cluster-74949.1;Cluster-73227.0;Cluster-23437.5;Cluster-91103.0;Cluster-90876.2;Cluster-62122.0;Cluster-83262.12;Cluster-36023.1;Cluster-81220.0;Cluster-25262.0;Cluster-29399.0;Cluster-83262.9;Cluster-15972.1;Cluster-79807.7;Cluster-51366.0;Cluster-64023.2;Cluster-92557.11;Cluster-735…	26
		Molecular function	GO:0009678	pyrophosphate hydrolysis-driven proton transmembrane transporter activity	32/4411 0.73%	438/111816 0.39%	0.000727294	0.0159774	Cluster-6388.3;Cluster-6388.4;Cluster-58163.0;Cluster-74666.0;Cluster-67663.1;Cluster-79947.13;Cluster-44735.0;Cluster-55557.0;Cluster-25675.1;Cluster-79968.1;Cluster-77256.0;Cluster-6388.6;Cluster-50101.0;Cluster-66231.0;Cluster-71547.0;Cluster-94127.1;Cluster-68308.0;Cluster-53868.0;Cluster-1798.6;Cluster-44815.0;Cluster-73598.0;Cluster-93138.0;Cluster-77489.0;Cluster-49468.0;Cluster-20748.1;Cl…	32	Cluster-6388.4;Cluster-44735.0;Cluster-55557.0;Cluster-50101.0;Cluster-66231.0;Cluster-71547.0;Cluster-68308.0;Cluster-53868.0;Cluster-44815.0;Cluster-73598.0;Cluster-93138.0;Cluster-49468.0;Cluster-74718.0;Cluster-42282.0;Cluster-58769.0;Cluster-32015.0	16	Cluster-6388.3;Cluster-58163.0;Cluster-74666.0;Cluster-67663.1;Cluster-79947.13;Cluster-25675.1;Cluster-79968.1;Cluster-77256.0;Cluster-6388.6;Cluster-94127.1;Cluster-1798.6;Cluster-77489.0;Cluster-20748.1;Cluster-1798.1;Cluster-43417.0;Cluster-93323.7	16
		Molecular function	GO:0016709	oxidoreductase activity, acting on paired donors, with incorporation or reduction of molecular oxygen, NAD(P)H as one donor, and incorporation of one atom of oxygen	32/4411 0.73%	467/111816 0.42%	0.0020359	0.0331493	Cluster-72516.8;Cluster-65394.0;Cluster-29548.5;Cluster-62182.0;Cluster-89306.5;Cluster-74500.0;Cluster-62435.0;Cluster-29548.8;Cluster-61722.0;Cluster-81066.0;Cluster-61428.7;Cluster-89077.4;Cluster-58056.0;Cluster-72734.4;Cluster-92415.4;Cluster-29548.10;Cluster-92415.7;Cluster-61428.8;Cluster-55933.4;Cluster-65589.0;Cluster-72734.1;Cluster-71614.1;Cluster-89077.5;Cluster-73838.0;Cluster-93984.…	32	Cluster-65394.0;Cluster-62182.0;Cluster-89306.5;Cluster-74500.0;Cluster-62435.0;Cluster-61722.0;Cluster-81066.0;Cluster-61428.7;Cluster-58056.0;Cluster-72734.4;Cluster-29548.10;Cluster-61428.8;Cluster-72734.1;Cluster-71614.1;Cluster-45285.0;Cluster-61428.0;Cluster-33565.0;Cluster-83446.11;Cluster-93165.1	19	Cluster-72516.8;Cluster-29548.5;Cluster-29548.8;Cluster-89077.4;Cluster-92415.4;Cluster-92415.7;Cluster-55933.4;Cluster-65589.0;Cluster-89077.5;Cluster-73838.0;Cluster-93984.0;Cluster-83673.9;Cluster-85639.8931	13
		Molecular function	GO:0015453	oxidoreduction-driven active transmembrane transporter activity	30/4411 0.68%	241/111816 0.22%	3.3955e-08	9.39874e-06	Cluster-83536.0;Cluster-83536.1;Cluster-63153.0;Cluster-56614.0;Cluster-77022.0;Cluster-77106.0;Cluster-48942.0;Cluster-53896.0;Cluster-53426.0;Cluster-46559.0;Cluster-31607.0;Cluster-70810.0;Cluster-42037.0;Cluster-73696.0;Cluster-37135.0;Cluster-78153.0;Cluster-72135.0;Cluster-40415.0;Cluster-45937.0;Cluster-82309.0;Cluster-33397.1;Cluster-66246.0;Cluster-22475.14;Cluster-42895.0;Cluster-46675.…	30	Cluster-83536.0;Cluster-63153.0;Cluster-56614.0;Cluster-48942.0;Cluster-53896.0;Cluster-31607.0;Cluster-70810.0;Cluster-73696.0;Cluster-37135.0;Cluster-40415.0;Cluster-82309.0;Cluster-22475.14;Cluster-42895.0;Cluster-46675.0;Cluster-59175.0;Cluster-78147.0;Cluster-59236.60	17	Cluster-83536.1;Cluster-77022.0;Cluster-77106.0;Cluster-53426.0;Cluster-46559.0;Cluster-42037.0;Cluster-78153.0;Cluster-72135.0;Cluster-45937.0;Cluster-33397.1;Cluster-66246.0;Cluster-36863.0;Cluster-43823.0	13
		Molecular function	GO:0042625	ATPase-coupled ion transmembrane transporter activity	30/4411 0.68%	261/111816 0.23%	2.0068e-07	2.31451e-05	Cluster-6388.3;Cluster-6388.4;Cluster-58163.0;Cluster-74666.0;Cluster-67663.1;Cluster-44735.0;Cluster-55557.0;Cluster-25675.1;Cluster-79968.1;Cluster-77256.0;Cluster-6388.6;Cluster-50101.0;Cluster-66231.0;Cluster-71547.0;Cluster-94127.1;Cluster-68308.0;Cluster-53868.0;Cluster-1798.6;Cluster-44815.0;Cluster-73598.0;Cluster-93138.0;Cluster-77489.0;Cluster-49468.0;Cluster-20748.1;Cluster-1798.1;Clus…	30	Cluster-6388.4;Cluster-44735.0;Cluster-55557.0;Cluster-50101.0;Cluster-66231.0;Cluster-71547.0;Cluster-68308.0;Cluster-53868.0;Cluster-44815.0;Cluster-73598.0;Cluster-93138.0;Cluster-49468.0;Cluster-74718.0;Cluster-42282.0;Cluster-58769.0;Cluster-32015.0	16	Cluster-6388.3;Cluster-58163.0;Cluster-74666.0;Cluster-67663.1;Cluster-25675.1;Cluster-79968.1;Cluster-77256.0;Cluster-6388.6;Cluster-94127.1;Cluster-1798.6;Cluster-77489.0;Cluster-20748.1;Cluster-1798.1;Cluster-43417.0	14
	Top 10 for each term
